# Supplementary material for: Screen use and internet addiction among parents of young children: A nationwide Canadian cross-sectional survey
Source: PLoS One. 2022 Jan 31;17(1):e0257831. doi: 10.1371/journal.pone.0257831 (PMC8803162; doi:10.1371/journal.pone.0257831)
Supplement: S1 Data — (XLS) [file pone.0257831.s001.xls]

## Sheet: HELTI
sex	age	income	genhealth	screen1_tv	screen1_dvd	screen1_computer	screen1_video	screen1_handheld	screen5_breakfast	screen5_lunch	screen5_dinner	screen5_snack	screen6_breakfast	screen6_lunch	screen6_dinner	screen6_snack	screen7_tv_weekday	screen7_dvd_weekday	screen7_computer_weekday	screen7_videogames_weekday	screen7_handheld_weekday	screen7_tv_weekend	screen7_dvd_weekend	screen7_computer_weekend	screen7_videogames_weekend	screen7_handheld_weekend	screen9	screen10	yiat1	yiat2	yiat3	yiat4	yiat5	yiat6	yiat7	yiat8	yiat9	yiat10	yiat11	yiat12	yiat13	yiat14	yiat15	yiat16	yiat17	yiat18	yiat19	yiat20	ED_RECODE
1	31	4	2	3	1	2	2	10	2	2	2	1	2	2	2	1	3	0	0	0	5	1	0	0	0	5	1	1																					2
2	31	4	2	3	3	3	3	3	1	1	1	1	1	1	1	1	4	0	4	0	4	2	0	2	0	5	1	1	1	2	1	3	1	1	3	2	1	1	2	0	2	1	1	1	1	1	1	2	2
1	37	2	2	1	1	0	0	3	2	2	2	2	2	2	2	2	2	0	0	1	1	2	0	0	1	1	0	1	2	1	0	2	2	1	0	0	3	2	0	1	0	0	1	1	1	2	0	0	2
1	33	5	3	2	1	3	2	0	1	1	2	1																																					2
1	35	3	3	1	0	1	1	5	2	1	2	1	2	2	2	1	2	0	0	0	3	3	0	0	0	3	0	0	2	1	2	1	1	1	4	1	1	1	1	1	1	1	1	2	1	1	1	1	2
1	33	4	2	3	2	2	5	3	1	2	2	1	1	2	2	1	5	1	0	0	2	4	0	0	0	1	1	1	5	4	3	1	1	0	3	0	1	5	2	2	4	1	1	2	1	1	1	1	1
1	31	5	2	3	0	2	0	3	2	2	2	2	1	2	2	2	1	0	1	0	1	2	0	1	0	1	1	1	5	3	2	0	2	0	2	0	1	1	0	1	1	2	1	3	4	1	1	1	2
2	32	5	2	3	3	3	0	6	1	1	2	1	2	2	2	1	2	0	0	0	3	2	0	0	0	4	0	1	2	2	2	1	1	2	3	2	0	1	1	1	1	1	1	2	1	1	1	1	2
1	23	1	3	3	2	0	0	2	1	1	1	1	1	1	1	1	6	4	0	0	4	6	4	0	0	5	1	1	2	1	0	0	1	0	1	1	0	0	0	0	0	1	0	2	3	0	1	0	1
1	39	1	3	3	0	0	1	3	1	1	1	1	1	1	1	1	2	0	0	0	2	2	0	0	0	2	1	1	5	2	0	3	1	0	1	1	1	1	1	1	1	2	1	1	2	1	1	1	2
1	33	5	2	3	1	1	3	6	2	2	1	1	1	2	1	1	5	0	0.5	0	3	2	2	1	0	3	1	1	2	1	1	1	1	1	3	1	1	1	1	1	1	1	1	1	2	1	1	1	2
1	34	2	1	2	2	0	2	2	2	2	2	2	2	2	2	2	1	1	0	0	1	0	0	0	0	1	0	0	1	1	0	0	0	0	0	0	0	0	0	0	0	0	0	0	0	0	0	0	1
2	30	5	2	1	1	2	1	1	1	1	1	1	1	1	2	1	1	1	0.5	0	3	2	1	0.5	1	3	1	1	3	1	0	1	0	0	1	0	0	0	0	0	0	2	0	2	1	0	0	0	1
1	27	1	2	1	1	1	1	2	2	2	2	2	2	2	2	2	0	2	2	1	1	0	0	0	1	1	0	0	1	1	1	1	1	1	1	0	1	2	2	1	2	3	2	1	1	1	0	3	1
1	40	4	3	1	0	1	1	1	2	2	2	2	2	2	2	2	3	0	2	0	0	0	0	0	0	0	0	0	0	1	0	0	2	1	1	1	1	2	1	1	1	1	1	1	1	1	1	0	2
1	31	4	2	3	0	2	1	3	2	1	2	1	2	2	2	1	1	0	0	0	4	2	0	1	0	4	1	1	2	2	1	0	1	0	1	0	1	2	2	1	1	2	1	2	2	0	2	0	2
1	24	2	1																																														1
2	33	2	3	1	1	2	0	3	2	1	2	1	2	1	1	1	1	0	0.5	0	2	4	0	1	0	4	1	1	3	2	1	1	2	2	3	3	1	1	1	1	1	4	1	4	3	1	1	1	2
1	26	2	3	1	0	3	1	5	2	2	2	1	1	2	2	1	2	0	2	0	2	4	0	3	0	3	1	1	3	1	1	2	2	1	3	1	1	1	1	1	1	1	1	1	2	1	1	1	1
2	34	7	2	1	0	1	0	1	1	1	1	1	1	1	1	1	0	0	1	0	6	1	0	1	0	6	1	1	4	1	2	1	3	1	3	1	1	1	2	3	1	1	1	2	2	1	1	1	2
1	36	4	3	2	1	1	2	3	2	1	2	1	2	1	2	1	2	1	1	0	2	0	1	1	0	3	1	1	5	3	2	1	4	1	3	1	0	0	0	1	1	1	1	2	1	1	1	1	2
1	30	4	2	2	1	2	3	4	2	2	2	1	2	2	2	1	2	0	0	0	1	4	0	0	0	2	1	1	2	1	1	0	1	1	2	1	1	1	1	1	1	1	1	1	1	1	1	1	1
1	27	1	1	2	0	3	1	5	1	1	1	2	1	1	1	2	2	0	4	0	3	4	0	4	1	5	1	1	3	2	2	2	2	2	2	2	2	2	2	2	2	2	2	2	2	3	2	2	2
1	39	5	2	2	1	2	1	5	2	1	2	1	2	2	2	1	1	1	0	0	4	3	1	0	0	4	1	1	4	2	1	5	2	1	1	1	1	2	1	1	1	1	0	1	1	0	0	0	2
1	29	2	2	1	1	2	0	2	1	2	2	1	1	2	2	1	2	0	0	0	3	2	0	0	0	3	1	1	3	2	2	0	1	2	1	1	1	3	3	2	1	3	3	3	3	3	2	1	2
1	35	1	2	1	1	1	0	3	2	2	2	2	2	2	2	2	2	0	0	0	2	4	0	1	0	6	1	1	5	2	2	1	1	2	3	0	1	2	2	2	1	1	2	2	3	2	1	1	2
2	29	5	2	2	0	1	3	2	2	1	2	2	2	2	2	2	1.5	0	0.5	0.5	2	2	0	2	2	2	1	1	1	1	1	1	1	1	2	1	1	1	2	1	1	1	1	1	1	1	1	1	2
1	44	4	2	5	2	2	5	7	2	1	2	2	1	1	1	1	4	0	1	1	6	4	0	1	1	6	1	1	3	3	2	1	1	2	3	3	1	1	1	1	1	2	1	1	1	1	1	1	1
1	36	4	2	2	1	2	1	2	2	2	2	1	2	2	2	1	1	0	0	0	4	0	0	0	0	3	1	1	4	4	2	3	1	4	3	3	1	3	1	1	1	3	1	4	4	1	1	3	2
1	29	1	2	1	0	0	0	3	1	2	2	1	1	2	2	1	3	0	0	0	8	3	0	0	0	8	1	1	2	1	1	1	1	1	3	1	1	1	1	1	1	1	1	2	2	1	3	0	1
1	42	3	4	1	1	2	0	3	2	1	2	1	2	2	2	1	3	0	1	0	3	3	0	1	0	4	1	1	3	2	1	0	1	1	2	2	2	0	2	2	1	3	1	3	3	1	3	1	1
1	33	5	2	1	1	1	0	2	2	2	2	1	2	2	2	1	1	0	0	0	2	1	0	0	0	2	1	1	2	2	1	1	1	1	3	1	1	1	2	1	1	1	1	2	2	1	1	1	2
1	34	5	1	2	0	3	0	2	2	2	2	1	2	2	2	1	1	0	0	0	2	1	0	0	0	2	1	1	2	1	1	1	1	0	1	0	0	0	0	1	0	0	0	1	1	1	0	0	2
1	32	9	2	2	0	2	0	3	2	1	1	2	2	2	1	2	1	0	2	0	0	1	0	2	0	1	1	1	2	2	2	1	1	1	3	1	1	1	1	1	1	2	1	2	3	1	3	1	2
2	35	5	2	1	1	1	1	2	2	2	1	2	2	2	2	1	2	0	1	0	2	2	1	1	0	2	1	1	2	1	1	1	1	1	2	1	1	1	1	1	2	1	1	1	2	1	1	1	2
1	36	3	3	1	0	2	1	3	2	2	2	2	2	2	2	2	0	0	1	0	3	1	0	2	0	4	1	0	5	3	5	1	1	1	5	1	1	0	4	2	2	1	1	3	2	2	1	0	2
1	26	2	2	3	0	0	0	1	1	1	1	1	1	2	1	1	2	0	0	0	5	3	1	1	0	6	1	0	3	4	3	1	2	1	4	2	1	5	3	5	1	2	0	4	3	2	1	2	1
1	37	2	3	2	2	1	1	3	2	2	2	1	2	2	2	1	2	2	4	0	6	2	4	0	0	6	1	1	3	1	2	1	1	0	2	2	0	2	1	1	1	2	0	1	2	1	1	2	2
1	39	5	2	1	0	5	0	4	1	1	1	1	1	1	1	1	3.5	0	0	0	3	6	0	3	0	3	1	1	4	4	1	1	1	2	5	4	1	2	1	2	1	2	1	1	2	1	1	2	2
1	36	5	2	1	0	2	2	2	2	1	2	1	2	2	2	1	1	0	1	0	2	2	0	1	0	4	1	1	4	3	2	3	2	2	3	2	1	2	2	3	2	2	1	4	3	1	2	1	2
1	29	3	3	1	1	2	1	1	2	2	1	2	2	1	1	2	2	0	2	0	4	2	0	2	0	4	1	1	2	1	1	2	1	1	4	1	2	1	2	3	1	1	1	1	1	1	1	1	2
1	35	4	1	3	0	2	1	2	1	2	1	2	1	2	1	2	1	0	2	0	0	3	2	3	0	3	1	1	3	1	1	1	1	1	4	1	1	1	1	1	1	1	1	1	1	1	1	1	2
1	36	7	2	3	1	1	0	3	1	1	2	1	1	1	2	1	5	0	0	0	10	4	0	2	0	20	1	1	5	5	5	0	2	1	4	2	1	1	1	1	1	1	1	1	2	1	1	1	2
1	37	5	1	1	0	3	1	4	2	2	1	1	2	2	2	2	2	0	0	0	2	4	0	1	0	1	1	0	4	3	2	1	1	3	4	3	1	4	3	3	1	4	1	5	4	1	1	2	2
1	28	3	1	2	0	2	2	3	2	2	2	1	1	2	2	1	1	0	0	0	2	2	9	0	0	2	1	1	1	0	0	0	0	0	0	0	0	0	0	0	0	2	0	2	1	0	0	0	2
1	33	2	2	0	0	2	0	2	2	2	2	1	2	2	2	1	1	0	0	0	1	1	0	0	0	2	0	0	2	2	2	1	1	1	1	1	1	2	2	1	0	0	0	1	1	1	0	0	2
1	37	5	2	1	0	2	1	3	2	2	1	1	2	2	1	1	6	0	1	0	20	4	0	0	0	8	1	1	2	1	2	1	1	1	1	1	1	1	1	1	1	1	1	1	2	1	1	1	2
1	41	4	2	1	0	3	1	5	1	1	1	1	2	2	2	1	2	0	0.5	0	4	0	0	1	0	4	1	1	3	2	4	1	2	2	4	1	2	3	3	2	4	2	1	4	2	1	1	1	1
1	35	4	2	1	0	2	0	3	2	2	2	1	2	2	1	1	1	0	0	0	2	2	0	0	0	2	1	1	3	2	0	0	1	0	2	1	0	0	0	0	1	2	0	2	1	0	0	0	2
2	33	6	3	4	2	1	1	6	2	2	2	1	1	2	2	1	1	0	0	0	2	4	0	0	0	1	0	0	1	1	1	0	0	0	3	2	1	0	0	0	0	1	0	2	1	0	0	0	2
1	36	4	1	2	0	2	1	2	2	2	2	1	2	2	2	1	1.5	0	0.5	0	1	3	0	1	0	4	1	1	2	1	0	0	1	0	2	0	0	0	0	0	0	0	0	0	2	0	0	0	2
1	30	3	2	1	0	2	0	0	2	2	2	1	2	2	2	2	1	0	1	0	0	3	1	1	1	1	0	0	1	1	1	1	1	1	1	1	1	3	1	1	1	1	1	1	1	1	1	1	2
1	35	7	3	1	1	2	0	2	2	2	2	1	2	2	2	2	2	0	2	0	2	0	0	0	0	3	0	0	1	1	1	1	1	1	1	1	1	1	1	5	1	1	1	1	1	1	1	1	2
1	36	4	3	2	0	1	3	4	2	1	2	1	2	2	2	1	3	0	0	0	2	3	0	0	0	2	1	1	1	0	1	0	0	0	0	0	0	0	0	0	1	0	0	1	1	0	0	0	1
1	40	5	1	1	1	2	0	0	2	1	2	1	1	2	2	1	0.5	0	0	0	0	2	0	0	0	0	1	1	3	2	3	1	2	2	2	2	2	0	3	1	2	2	1	2	3	2	2	2	2
1	32	3	2	1	0	0	0	3	1	2	1	1	1	2	2	1	1	0	0	0	3	2	0	0	0	4	1	1	4	2	1	0	1	0	2	2	0	1	2	1	2	2	1	2	2	1	1	1	2
1	35	3	2	2	1	1	2	1	1	2	2	1	1	2	2	1	3	0	0	0	1	8	1	0	0	3	0	1	3	1	1	1	0	0	1	1	1	1	1	1	2	1	1	1	1	1	1	1	2
1	32	1	2	2	0	1	0	1	2	2	2	1	2	2	1	1	3	0	2	0	0	6	0	5	0	4	1	1	3	1	0	2	0	0	2	0	1	2	2	4	1	1	1	1	1	1	1	1	2
1	30	5																																															2
1	36	5	1	1	1	4	0	3	1	1	2	1	2	2	2	2	5	1	0	0	1	2	1	0	0	1	1	1	3	2	2	0	1	1	3	2	1	2	3	1	1	2	1	4	4	1	2	0	2
1	32	3	2	2	0	1	1	2	2	2	2	1	2	2	2	1	0	0	0	0	20	0	0	0	0	5	1	1	3	2	1	1	1	1	2	0	1	1	2	3	2	1	1	3	3	1	1	1	2
1	37	5	2	2	1	1	1	5	1	1	1	1	1	1	1	1	2	0	0	0	1	2	0	0	0	1	0	0	1	1	2	0	1	0	3	0	0	0	0	0	0	2	0	1	0	0	0	0	2
1	36	5	3	0	0	2	0	2	1	2	2	1	1	1	1	1	0	0	12	0	12	0	0	8	0	8	1	1	3	3	3	1	3	3	3	2	1	2	3	3	1	3	3	3	3	2	3	2	2
1	26	1	3	2	0	5	2	2	2	2	2	1	2	1	2	1	2	0	3	2	6	3	0	6	2	2	0	0	2	2	1	3	1	1	2	1	1	1	1	1	1	1	1	1	1	1	1	1	1
1	30	3	2	1	1	2	0	2	2	2	2	2	2	2	2	2	1	0	0	0	0.5	1	0	0	0	0.5	0	1	1	1	1	0	0	0	1	0	0	0	0	0	0	0	0	0	0	0	0	0	2
1	34	1	2	3	1	2	2	3	2	2	2	1	2	2	2	2	2	0	0	0	2	6	0	0	0	6	1	1	3	3	1	1	2	2	2	2	1	1	1	1	2	1	1	2	2	1	1	1	2
1	34	4	2	2	1	2	1	3	2	2	1	1	2	2	1	1	2	0	0	0	2	6	0	0	0	4	1	1	2	1	1	1	1	1	2	1	1	1	1	1	1	1	1	1	1	1	1	1	2
1	37	5	3	1	1	2	0	3	2	2	2	2	2	2	2	2	1	0	1	0	1	1	0	1	0	1	1	1	4	2	1	0	0	0	3	0	0	0	0	0	0	1	0	0	0	0	0	0	2
1	31	5	2	2	0	1	0	3	2	2	2	1	2	2	2	1	2	0	0	0	3	2	0	0	0	2	1	1	5	2	2	0	5	0	4	3	3	1	4	1	2	0	2	4	4	5	0	1	2
1	36	2	2	1	1	1	0	4	2	2	2	2	2	2	2	2	2	0	1	0	2	2	1.5	0	0	3	1	1	4	1	1	2	1	0	3	0	1	1	1	1	1	0	0	1	2	1	1	1	2
1	39	4	1																																														2
1	35	6	2	1	1	1	0	4	2	2	2	1	2	2	1	1	1	0	0	0	4	1	0	0	0	4	1	1	3	3	2	1	0	0	2	0	0	2	1	1	0	0	0	1	1	0	1	0	2
2	45	3	2	1	1	1	0	1	2	2	2	2	2	2	2	2	1.5	0	2	0	1	1	0	1	0	1	0	0	1	1	1	1	1	1	2	1	1	1	1	1	1	1	1	1	1	1	1	1	2
1	35	4	3	3	1	2	0	4	2	2	2	1	1	2	2	1	2	0	0	0	5	2	0	1	0	5	1	1	2	2	0	1	2	1	2	0	4	0	0	0	0	1	0	1	2	1	0	0	2
1	34	4	2	2	0	2	0	3	2	1	1	1	2	1	1	1	5	0	0	0	6	5	0	0	0	6	1	0	2	2	1	2	1	1	2	0	0	1	1	0	0	1	0	0	2	0	0	0	1
2	30	3	3	1	1	2	2	1	1	2	1	1	1	2	1	1	1	0	0	0	3	2	0	1	0	2	1	1	4	1	0	0	2	0	2	1	0	3	0	1	1	0	0	0	1	0	0	1	1
1	35	5	2	2	0	2	2	4	1	2	2	1	1	2	2	1	2	0	0	0	2	4	0	0	0	3	1	0	2	2	2	1	1	1	2	1	1	2	1	1	1	1	1	1	1	1	1	1	2
2	31	4	2	1	1	1	1	3	2	2	1	1	2	2	1	1	2	0	0	0	2	3	0	0	0	2	1	1	3	4	2	0	2	1	3	2	2	3	3	1	2	1	1	2	4	3	2	1	2
2	35	5	3	3	2	4	2	5	2	2	2	1	2	1	1	2	4	0	3	0	2	3	0	0	0	3	1	1	1	1	0	0	0	0	2	0	0	1	0	0	0	0	0	0	1	0	0	0	2
1	37	4	2	0	0	2	1	2	1	1	2	1	2	2	2	1	3	0	1	0	0	3	0	1	0	0	1	1	4	2	1	1	2	1	4	2	1	3	1	1	1	4	1	3	4	2	1	1	2
2	45	6	3	1	1	4	0	4	2	1	2	1	2	2	2	1	0	0	1	0	2	3	0	2	0	3	1	1	3	3	2	1	1	1	4	1	1	1	1	1	1	2	2	3	1	1	1	1	2
1	34	3	3																																														2
2	27	1	2	1	1	1	1	2	2	1	2	1	2	1	2	1	4	3	5	2	4	5	4	6	2	2	1	1	2	2	0	0	2	2	2	1	1	1	1	1	2	1	1	3	2	2	2	2	1
2	47	5	2	3	3	10	3	8	2	1	2	1	1	1	2	1	1	2	2	0	7	3	2	3	0	7	1	1	2	1	1	1	1	1	1	1	1	1	1	1	1	0	0	0	0	0	0	0	1
1	34	3	2	3	1	2	2	2	2	2	1	1	1	1	1	1	5	1	0	0	5	8	0	0	0	8	0	0	4	2	4	1	2	2	3	1	1	4	1	1	2	2	1	2	2	1	1	1	1
1	28	4	2	1	0	1	0	3	2	2	2	1	2	2	2	1	2.5	0	0	0	4	2.5	0	0	0	4	1	1	1	1	2	1	1	1	1	1	1	2	2	2	1	1	1	2	1	2	1	1	2
1	37	6	1	2	0	1	0	4	2	1	2	2	1	2	2	2	10	2	6	0	16	4	0	0	0	5	1	1	1	1	1	1	1	1	1	1	1	1	1	1	1	1	1	1	1	1	1	1	2
2	37	5	2	1	0	2	1	3	2	2	2	2	2	2	2	2	0	2	1	0	1	0	2	4	0	2	0	0	2	2	3	1	1	1	1	1	1	1	1	1	1	1	1	1	2	1	1	1	2
1	29	7	3	2	0	4	0	4	2	2	1	1	1	1	1	1	1	0	0	0	6	5	0	0	0	0	1	1	4	4	4	1	1	2	3	2	1	1	1	1	1	3	1	3	2	1	1	1	2
1	42	5	3	1	1	1	1	4	2	1	2	1	2	2	2	2	1	0	1	0	0.5	4	0	2	0	2	1	1	4	2	1	1	1	1	3	1	1	1	2	1	1	1	1	1	1	1	1	1	2
1	30	4	2	3	2	3	1	3	2	2	1	1	2	2	1	1	1	0	0	0	2	2	0	1	0	3	1	1	5	2	1	1	2	1	3	1	0	1	1	1	2	2	1	3	2	1	1	1	2
1	34	5	3	1	1	2	1	4	1	2	2	1	2	2	2	1	2	0	0.25	0	3	2	0	0.25	0	4	1	0	2	3	2	0	1	1	2	1	0	2	1	1	2	4	1	3	1	0	2	1	2
1	35	6	1	1	0	2	0	4	2	2	2	2	2	2	2	2	2	0	0	0	2	1	0	0	0	2	1	1	3	1	1	1	2	1	2	1	1	1	1	1	1	1	1	2	1	1	1	1	2
1	39	4	2	1	1	1	0	0	2	2	2	2	2	2	2	2	0	0	2	0	0	0	1	3	0	0	0	0	2	1	0	0	1	0	1	1	0	0	0	0	2	0	0	1	0	0	0	0	2
1	34	6	2	1	1	1	1	2	2	2	2	2	2	2	2	2	2	0	0	0	1.5	2	0	0	0	1	0	0	3	1	1	1	1	1	1	1	1	1	2	1	2	1	1	2	1	1	1	1	2
1	34	6	2	2	1	1	0	4	2	2	2	2	2	2	2	2	1	0	0	0	1	1	0	0	0	2	0	1	3	4	2	1	0	1	3	1	2	2	1	1	2	1	1	2	2	1	1	1	2
1	41	3	3	1	1	4	0	5	2	2	2	1	2	2	2	2	1	0	0.5	0	3	3	0	1	0	3	0	0	2	2	0	0	0	0	2	0	0	0	1	1	2	1	0	0	0	0	0	0	2
1	39	7	2	3	3	1	2	3	1	1	1	2	1	1	1	2	7	2	3	1	15	2	1	3	0	15	1	1	5	5	5	1	1	1	2	1	1	1	2	1	1	5	2	5	5	5	3	1	2
1	33	5	2	2	1	1	2	2	1	2	2	2	2	2	2	2	2	0	0	0	5	1	0	0	0	5	1	1	4	2	1	1	2	1	2	1	1	1	1	1	2	1	1	1	2	1	1	1	2
1	37	7	3	2	0	1	0	2	2	2	2	2	2	2	1	2	1	0	1	0	2	2	0	2	0	2	1	0	2	1	1	1	2	1	1	1	1	0	0	0	1	2	2	1	2	0	0	0	2
1	34	3	3	1	1	3	2	2	1	2	2	2	1	2	2	1	1	2	1	0	4	1	2	1	0	4	0	0	2	1	1	2	1	0	3	1	1	1	2	1	1	0	0	2	1	1	2	0	2
1	27	1	2	3	2	2	3	4	2	2	2	1	2	2	2	1	2	0	5	0	4	2	0	1	0	2	1	1	1	1	1	2	1	1	1	1	1	1	1	1	1	1	1	1	1	1	1	1	2
1	43	4	3	2	1	2	1	7	1	2	2	2	1	2	2	2	2	0	0	0	2	3	0	0	0	3	1	1	3	1	1	1	1	1	1	1	1	0	1	1	1	1	1	1	1	1	1	1	2
1	35	3	2	3	1	3	2	3	2	2	2	1	2	2	1	1	8	0	3	0	3	4	0	2	0	2	1	1	2	2	1	0	1	0	2	0	1	1	1	1	1	1	1	2	2	1	2	1	1
2	29	5	3	2	0	1	1	3	2	1	2	1	2	2	2	2	2	0	0	0	2	2	0	0	2	2	1	1	3	2	1	1	1	2	1	2	1	1	1	1	1	2	1	2	2	1	2	1	2
1	33	5	2	1	1	3	1	3	1	1	1	1	2	2	1	2	0	0	1	0	2	2	2	1	0	3	1	1	4	4	2	3	1	1	4	1	1	1	2	1	1	2	1	2	1	1	1	2	2
1	34	7	2	2	0	3	0	5	2	2	2	2	2	2	2	2	2	0	1	0	2	4	0	2	0	4	1	1	2	1	2	0	0	0	1	0	1	0	0	0	2	0	0	2	0	0	0	0	2
2	52	7	1	3	2	2	0	3	2	1	2	2	2	2	2	2	1	0	0	0	1	3	0	0	0	2	0	0	1	1	1	0	1	1	1	1	1	1	1	0	0	0	0	1	0	1	0	0	1
1	40	6	2	1	0	2	1	5	2	1	2	1	2	1	2	1	3	0	3	0	5	4	0	2	0	6	1	1	4	2	0	1	0	0	2	0	1	0	0	2	0	3	0	3	2	1	0	0	2
1	39	8	2	2	2	3	2	8	2	2	2	2	2	2	2	2	1	0	0	0	2	2	0	0	0	6	1	0	1	2	1	1	2	1	2	1	1	1	1	1	1	2	1	2	1	1	1	1	2
1	35	3	1	2	0	2	0	1	2	2	2	1	2	2	2	1	2	0	0	0	1	2	0	0	0	1	0	0	1	0	0	0	0	0	2	0	0	1	0	0	1	0	0	0	0	0	0	0	2
1	33	7	2	2	1	2	2	3	2	2	2	1	2	2	2	1	1	0	0	0	3	2	0	1	0	3	1	1	5	3	1	1	1	1	4	2	1	1	1	1	1	1	1	2	1	1	1	1	2
1	27	5	2																																														2
1	31	3	2	1	1	2	2	2	2	2	2	1	2	2	2	1	2	0	0	0	4	2	0	0	0	4	1	1	3	1	1	1	1	1	1	1	1	1	2	1	1	2	1	2	2	1	1	1	2
1	40	4																																															2
1	33	2	2	3	2	3	1	4	1	1	2	1	2	2	2	2	3	0	8	0	7	6	0	0	0	10	1	1	3	2	2	1	2	1	3	1	1	3	2	2	2	4	1	4	2	1	3	1	1
2	33	6	2	1	0	1	0	3	2	2	2	1	2	2	2	1	2	0	0	0	1	2	0	0	0	1	0	1	2	1	1	0	1	1	1	1	0	1	0	0	0	0	0	0	2	0	0	0	1
1	36	6	3	1	2	1	3	2	2	1	2	1	1	2	2	1	1	0	0	0	6	1	0	0	0	4	1	1	2	1	1	2	1	1	2	1	1	1	1	1	1	2	1	1	2	1	1	1	2
1	32	3	3	2	1	1	1	3	2	2	1	1	1	1	1	1	2	0	0	0	8	8	0	0	0	8	1	1	3	4	5	1	1	1	5	0	1	0	0	2	0	2	0	5	2	0	5	0	1
1	32	4	2	3	1	1	4	3	2	2	2	1	2	2	2	2	15	0	0	0	10	10	2	0	0	15	0	1	2	1	1	1	1	1	1	1	1	1	0	0	0	0	0	0	0	0	0	0	1
1	30	1	2	0	1	1	0	3	2	2	2	1	2	2	2	1	0.5	0	0	0	4	1	0	0	0	4	1	1	3	3	1	2	0	0	4	3	0	2	1	1	2	0	0	2	3	0	0	0	2
2	38	5	3	1	0	2	0	4	2	2	2	2	2	2	2	2	0.5	0	2	4	1	1	0	1	1	1	1	1	2	2	3	1	2	1	3	2	1	2	1	1	2	1	1	2	0	1	1	2	2
1	36	4	1	1	0	1	0	1	1	2	2	1	1	2	2	1	1	0	0	0	3	6	0	0	0	6	1	0	2	2	1	0	1	1	3	1	0	2	0	0	0	2	0	0	0	0	0	0	2
1	36	6	2	2	1	1	0	0	2	1	2	2	2	2	2	2	1	0	1	0	0	2	0	0	0	7	1	1	5	2	5	1	5	5	5	2	1	2	1	4	1	3	1	5	3	4	4	2	2
1	34	7	3	2	2	2	1	3	2	2	2	1	2	2	2	2	0	0	1	0	2	2	0	2	0	1	0	1	2	0	0	0	0	0	0	0	0	0	0	0	0	0	0	0	0	0	0	0	2
2	28	5	4	3	0	2	1	0	2	2	2	1	2	2	2	1	2	0	0	0	1	3	0	0	0.5	2	0	0	2	0	1	1	1	1	2	1	1	1	1	1	1	1	1	1	1	1	1	1	2
2	36	4	2	1	1	1	2	4	2	1	1	1	2	1	2	1	2	0	0	0	3	4	0	0	0	3	1	1	4	3	1	1	2	2	3	2	2	1	1	1	1	2	1	2	2	2	1	1	2
1	30	4	2	1	0	1	1	3	2	2	2	1	2	2	2	1	3	0	0	0	8	3	0	0	0	8	1	1	3	3	2	1	1	1	3	1	1	0	0	0	0	0	0	3	2	0	0	0	2
1	36	6	1	2	0	4	0	3	2	1	2	1	2	2	2	2	1	0	0	0	2	2	0	0	0	3	0	0	1	1	1	0	1	0	3	0	0	0	0	0	0	0	0	0	0	0	0	0	2
1	35	6	2	5	2	3	2	6	1	2	1	2	1	1	1	1	2	0	1	0	4	4	0	1	0	4	1	0	2	2	2	1	1	1	1	1	1	1	1	1	1	1	1	2	2	1	2	0	2
1	28	2	1	3	1	1	2	3	2	1	2	1	1	1	2	1	1	1	0	0	4	3	3	0	2	5	1	1	4	1	1	3	1	0	4	1	0	2	2	1	0	3	0	3	0	0	1	0	1
2	40	4	3	1	0	2	0	3	1	1	2	2	2	1	2	2	1	0	0	0	1	1	0	0	0	1	1	1	2	2	3	1	2	1	1	1	1	1	1	1	1	2	0	1	1	0	0	0	2
1	34	6	2	1	1	2	1	3	2	1	2	1	2	2	2	2	0.5	0	1	0	2	3	0	1	0	2	1	1	2	1	1	1	1	1	1	1	1	1	1	1	1	1	1	1	2	1	1	1	2
1	37	6	2	4	1	2	2	4	2	2	1	2	2	2	2	2	0	0	1	0	4	1	0	1	0	3	1	1	4	1	2	1	1	1	3	2	1	1	1	1	1	1	1	3	2	1	1	1	2
1	35	6	2	2	0	4	1	3	2	2	2	2	2	2	2	2	0	0	1	0	4	0	0	2	0	5	0	0	3	1	0	1	1	1	3	1	0	0	1	2	1	2	0	1	1	0	1	0	2
1	33	6	2	2	0	2	1	4	1	2	2	1	1	2	2	1	3	0	2	0	3	2	0	1	0	3	1	1	3	2	2	1	1	1	3	1	1	1	1	1	2	1	1	1	1	1	1	1	2
2	35	3	2	1	2	3	4	5	1	2	2	1	1	2	2	2	4	1	1	0	4	2	2	3	1	3	0	0	2	1	1	1	1	1	4	2	1	1	1	1	1	1	1	2	0	0	0	0	2
1	35	5	2	2	1	2	1	4	2	2	2	1	2	2	2	1	1	0	0	0	2	2	0	0.5	0	2	0	0	1	2	1	0	1	2	1	2	1	2	1	1	1	1	1	2	2	1	1	1	2
2	35	4	2	0	1	3	1	6	2	2	2	2	2	2	2	2	0	0	1	0	1	1	0	4	1	2	0	0	1	1	1	1	1	1	1	1	1	1	1	2	1	1	1	1	1	1	2	1	2
1	31	2	2	1	1	2	1	2	1	1	1	1	1	1	1	1	3	2	1	0	5	5	2	1	5	5	1	1	3	2	0	0	1	2	3	2	2	2	2	4	2	2	2	2	1	0	1	1	1
1	38	6	2	1	0	1	0	3	2	2	2	1	1	2	2	2	2	0	0	0	2	5	0	0	0	2	1	1	1	1	2	0	0	0	2	2	0	0	0	0	0	0	0	1	0	0	0	0	2
1	38	6	2	3	2	2	4	4	1	2	2	1	2	2	2	1	0	0	1	0	1	3	0	2	0	2	1	1	3	1	1	0	0	1	2	0	0	1	1	0	1	0	0	2	1	1	0	0	2
1	25	3	2	3	1	2	2	6	1	2	2	2	1	2	2	1	1	0	0	0	2	4	1	0	1	4	0	1	2	1	1	2	1	1	2	1	1	2	1	1	1	1	1	2	1	1	1	1	2
1	40	7	2	1	0	4	1	4	1	1	1	2	1	2	2	2	0	0	0	1	3	2	0	1	1	10	1	1	4	1	1	1	2	1	5	1	2	4	1	1	1	1	1	4	2	2	1	2	2
1	38	6	2	1	0	3	0	4	2	1	2	1	1	1	2	2	0	0	0	0	4	0	0	0	0	5	1	1	3	1	1	0	1	0	2	1	1	1	2	1	1	2	0	2	2	1	1	0	2
1	34	6	2	1	1	3	1	4	2	2	2	1	2	2	2	2	1	0	1	0	1	1	0	1	0	1	0	0	1	1	1	1	1	1	2	1	1	1	1	1	1	1	1	1	1	1	1	1	2
2	32	5	2	1	1	1	1	3	2	2	2	2	2	2	2	1	3	0	1	0	3	3	0	2	0	3	1	1	3	2	1	0	1	0	2	2	1	0	0	0	1	0	0	1	1	0	0	0	2
1	44	5	2	1	1	1	1	2	2	2	2	2	2	2	2	2	1	0	0	0	3	2	0	0	0	3	0	0	2	1	0	0	0	0	3	1	0	0	0	0	0	0	0	1	0	0	0	0	1
1	37	5	2	2	2	2	1	3	1	1	2	1	2	2	2	1	2	0	1	0	2	6	0	4	0	4	1	1	2	1	1	1	1	1	2	2	2	1	1	1	1	1	1	2	2	1	1	1	2
2	34	6	2	3	3	2	1	4	2	1	2	2	2	2	2	2	2	0	0	0	1	2	0	0	0	1	1	1	2	1	1	1	1	1	1	1	1	1	1	2	1	1	1	1	2	1	1	1	2
1	29	3	2	1	0	1	1	1	1	1	1	2	1	1	1	2	1	0	0	0	1	2	0	0	0	1	1	1	2	1	1	1	2	1	1	1	2	2	1	1	1	2	1	1	1	1	1	1	2
1	27	3	2	2	0	1	0	4	1	2	2	1	1	2	2	1	3	0	0	0	3	5	0	0	0	7	1	1	3	2	3	1	3	1	4	1	1	4	3	3	2	1	2	3	2	1	1	1	1
1	50	5	2	2	2	2	2	4	2	1	1	1	2	2	2	1	0	0	0	0	3	2	0	0	0	3	1	1	3	2	1	1	2	1	3	1	1	1	1	1	2	2	1	2	2	1	1	1	2
1	27	5	2	1	1	2	1	3	2	2	2	1	2	2	2	1	1.5	0	0.5	0	1.5	2	0	0.5	0	1.5	1	1	4	3	3	1	1	0	2	0	1	1	3	1	4	1	2	3	3	1	1	1	2
1	32	1	3	1	0	1	0	0	2	2	2	2	2	2	2	2	0	0	0	0	0	0	0	1	0	0	0	1	1	1	1	1	1	0	5	0	0	1	1	1	1	1	1	2	1	0	1	0	2
1	32	5	2	1	1	1	0	2	1	2	2	1	2	2	2	1	0.5	0	0	0	3	2	0	0	0	2	0	1	1	0	0	0	0	0	2	0	0	0	0	0	0	1	0	0	0	0	0	0	2
1	40	2	1	2	2	2	1	4	2	2	2	2	1	2	2	1	1	0	0	0	2	2	0	0	0	4	1	1	2	2	0	0	0	1	4	2	1	0	1	1	1	2	1	1	1	1	1	1	1
2	30	3	2	3	0	2	1	2	2	1	1	2	1	1	1	1	2	0	0.5	2	4	4	0	0	2	4	0	0	3	1	1	1	1	1	3	1	1	1	2	1	1	1	1	1	1	1	1	1	2
1	35	5	1	1	0	1	0	3	2	1	2	2	1	2	2	1	2	0	0	0	4	0	0	0	0	4	0	0	2	1	2	0	2	1	1	1	1	2	1	3	2	1	1	2	1	1	1	1	2
1	35	3	2	2	1	1	2	4	2	1	2	1	2	1	2	1	10	2	1	0	2	2	2	1	0	3	1	1	4	1	3	2	2	1	1	1	1	1	1	1	1	2	1	1	2	1	1	1	2
1	32	5	2	1	0	1	1	3	2	2	1	2	2	2	1	2	3	0	0	0	1	3	0	0	0	1	1	1	1	1	1	1	1	1	1	1	1	1	1	1	1	1	1	1	1	1	1	1	1
1	34	6	1	2	1	3	1	3	2	1	1	1	2	2	2	2	3	0	1	0	4	1	0	1	0	2	1	1	4	4	3	1	1	1	2	1	1	1	1	0	2	3	1	3	2	1	1	0	2
1	34	4	1	2	0	4	2	4	2	1	1	1	1	1	1	1	5	0	3	0	8	3	0	3	0	8	1	1	2	2	1	1	1	1	1	1	1	1	1	1	1	1	1	1	2	1	1	0	2
2	39	4	2	1	0	2	1	3	2	2	2	1	2	2	1	1	10	0	0	0	10	4	0	0	0	5	0	1	1	2	1	1	2	1	2	2	2	2	1	1	1	1	1	2	1	1	0	0	2
2	47	4	2	0	0	2	0	4	2	2	2	2	2	2	2	2	1	0	2	0	3	4	0	5	0	1	0	0	1	2	1	1	1	1	3	1	1	1	1	1	1	1	1	1	1	1	1	1	2
1	39	6	2	1	0	2	0	2	1	1	2	1	2	2	2	1	1	0	7	0	2	3	0	1	0	2	0	1	2	1	1	0	1	1	3	1	1	0	0	1	0	0	0	0	0	0	0	0	2
1	33	3	3	1	1	1	2	2	2	1	2	1	1	2	2	1	2	0	0	0	4	3	0	0	0	5	1	1	3	1	2	1	1	1	2	2	1	1	1	1	2	1	1	2	2	1	1	1	2
1	30	5	2	2	0	2	1	4	2	2	2	1	2	1	2	1	2	0	0	0	2	3	0	0	0	1	0	1	3	2	2	1	0	0	2	0	1	2	2	1	1	0	0	0	0	0	0	0	2
1	32	3	2																																														2
2	32	5	2	1	1	4	0	1	2	2	2	2	2	2	2	1	0	0	0	0	1	1	0	0	0	2	0	0	1	0	0	0	0	0	2	0	0	0	0	0	1	0	0	0	0	0	0	0	2
1	33	3	2	2	2	3	0	6	1	2	2	1	1	2	2	1	1	0	1	0	4	3	0	1	0	8	1	1	1	1	0	0	1	1	1	1	0	0	0	0	0	0	0	0	0	0	0	0	2
1	32	5	3	2	1	2	2	2	1	1	1	2	1	1	1	2	7	1	14	0	14	4	1	1	0	4	1	1	3	3	3	2	2	1	3	1	1	1	1	4	2	2	1	2	2	1	1	1	2
1	30	2	2	1	0	2	1	3	2	2	1	2	2	2	2	2	0	0	0	0	2	1	1	0	0	4	1	1	2	1	1	1	1	0	1	0	0	0	0	0	0	1	0	0	1	0	0	0	1
2	40	4	3	2	1	2	2	2	2	2	2	1																																					1
1	33	5	2	2	1	2	2	5	2	1	2	1	1	1	2	1	4	0	1	0	7	10	4	1	1	14	1	0	4	4	2	2	2	1	4	2	2	2	2	1	1	1	1	2	1	1	1	1	2
1	36	3	1	2	1	2	0	3	1	1	2	1	1	1	2	2	3	0	3	0	2	7	5	4	0	5	1	1	3	2	2	2	2	3	2	1	3	3	3	2	2	0	1	2	2	2	2	3	2
1	35	5	3	2	1	2	5	5	2	1	2	2	2	2	2	2	7	0	2	0	3	2	0	0	0	3	1	1	4	2	1	1	1	1	2	1	1	1	1	1	1	1	1	2	1	1	1	1	2
1	42	5	3	2	1	1	1	4	2	2	2	1	2	2	2	2	1	0	1	0	1	2	0	1	0	1	1	1	2	1	0	0	1	1	3	2	0	0	1	0	1	0	0	0	0	0	0	0	2
1	34	6	2	1	1	1	1	1	2	2	2	1	2	2	2	2	2	0	0	0	4	3	0	0	0	0	1	1	2	1	1	1	0	1	2	1	1	2	1	1	1	1	1	1	1	1	1	1	2
1	36	7	1	1	0	3	1	7	2	2	1	2	2	1	1	2	1	0	0	0	5	4	0	0	0	3	1	1	3	1	2	2	2	1	3	1	1	0	0	1	1	1	1	1	3	1	1	1	1
2	29	2	2																																														1
2	37	6	3																																														2
1	38	5	2	2	2	3	2	2	2	2	2	2	2	2	2	2	1	0	0	0	2	1	0	0	0	2	0	0	1	1	0	0	0	0	1	0	0	0	0	1	1	1	0	1	0	0	0	0	1
1	41	6	2	3	1	4	0	2	2	2	2	2	2	2	2	2	1	0	0.5	0	1	2	0	2	0	1	0	0	2	1	1	1	1	1	2	1	1	1	1	1	1	1	1	1	1	1	1	1	2
1	33	6	2	3	0	3	1	3	2	2	2	1	2	2	2	1	2	0	0	0	2	2	0	0	0	2	0	0	2	1	1	1	1	1	1	1	1	1	1	1	1	1	1	1	1	1	1	1	2
2	43	2	3	1	1	2	0	0	2	2	2	1	2	2	2	1	1	1	8	0	0	0	0	0	0	0	0	0	1	1	1	1	1	1	1	1	1	1	1	1	1	1	1	1	1	1	1	1	2
1	37	6	2	1	0	3	1	3	1	2	2	2	1	2	2	2	1	0	1	0	2	2	0	1	0	2	0	0	2	1	1	2	1	1	2	0	0	0	1	0	0	0	0	1	0	0	0	0	2
1	31	3	1	1	1	2	1	2	2	1	2	2	2	2	2	1	0.5	2	2	0	1	0	3	1	0	1	0	1	2	3	1	1	1	0	2	0	0	0	1	0	1	0	0	2	2	0	0	0	2
2	22	2	3	2	2	1	4	6	2	2	2	1	2	1	2	1	2	0	0	1	2	3	0	0	2	4	0	0	1	1	0	1	0	0	0	0	0	0	1	0	0	1	0	0	0	0	1	0	1
1	31	3	2	2	2	3	2	5	1	1	1	2	1	1	1	2	4	0	0	0	2	4	0	0	0	2	0	1	3	1	1	1	1	1	2	1	1	1	1	1	2	2	1	2	2	1	1	1	1
1	29	2	2	1	1	1	1	4	2	2	1	1	2	2	1	2	2	0	0	0	5	2	0	0	0	4	1	1	3	3	4	1	1	1	3	1	1	1	1	2	1	2	1	2	2	0	1	0	1
1	38	4	3	1	0	2	1	4	1	2	2	1	2	2	2	1	1	0	0.5	0	2	2	0	0	0	3	0	0	3	1	2	1	1	1	2	1	1	1	1	1	1	2	1	3	0	1	1	1	2
2	33	4	2	1	1	3	3	2	2	2	2	1	2	2	2	1	2	0	4	0	1	3	0	5	0	2	0	0	2	2	1	4	1	1	1	1	2	2	1	1	1	1	1	2	1	1	2	1	2
2	42	5	2	4	4	4	2	3	1	1	2	2	1	2	2	2	1.5	0	0	2	1	3	1	2	0	1	0	0	1	1	0	0	0	0	1	0	0	0	0	0	0	0	0	1	0	0	1	0	2
2	32	5	2	1	0	1	0	3	2	2	2	1	2	1	2	1	1	0	0	0	2	6	0	0	0	4	1	1	2	0	0	1	1	0	0	0	0	0	1	0	0	1	0	2	1	0	0	0	2
1	38	5	3	1	1	2	0	2	1	2	2	1	1	2	2	1	0.5	0	1	0	1.5	1	0	1	0	1	1	1	3	3	1	1	1	2	3	2	0	0	0	1	1	1	0	2	2	0	0	0	2
1	35	4	2	1	0	2	0	2	1	1	1	1	1	1	1	1	2	0	0	0	3	4	0	0	0	6	1	1	2	2	1	0	1	1	2	2	1	0	0	0	1	1	0	2	2	1	0	0	1
1	31	5	2	2	1	1	0	3	2	2	2	2	1	2	2	2	1	0	0	0	0	4	0	0	0	0	0	1	2	1	1	1	1	1	0	0	0	0	0	0	0	1	0	0	1	0	0	0	2
1	34	5	2	1	0	1	0	3	2	1	2	1	2	2	2	1	0.5	0	0	0	2	2	0	0	0	2	1	1	4	1	1	1	1	1	1	1	1	1	1	1	1	1	1	1	3	1	1	1	1
1	38	6	2	1	1	2	2	3	2	2	2	2	2	2	2	2	1.5	0	0.5	0	3	3	0	1	0	4	1	1	2	1	1	1	1	1	2	2	1	1	1	1	2	1	1	2	2	1	1	1	2
1	33	4	2	1	1	1	2	4	2	2	2	2	2	2	2	2	0	0	0	0	1	0	0	0	0	1	1	1	2	1	1	1	1	1	3	0	1	1	1	1	1	1	1	2	1	1	2	1	1
1	36	2	3	1	1	3	0	2	1	2	1	2	1	2	1	2	4	0	2	0	5	8	0	3	0	6	1	0	3	3	1	1	1	2	4	2	1	2	2	2	1	1	2	5	2	1	2	1	2
1	30	5	2	3	0	2	2	2	2	2	2	1	2	2	2	1	2	0	0	0	4	6	0	0	0	4	1	1	3	1	1	1	1	0	1	0	1	1	1	2	1	1	1	2	1	1	1	1	2
2	36	4	1	3	0	3	1	5	1	2	1	2	1	2	1	2	5	0	3	0	7	5	0	0	0	7	1	1	3	1	2	1	1	1	1	1	1	0	1	1	1	2	1	1	1	1	1	1	2
1	29	2	2	1	0	2	1	3	2	2	2	1	2	2	2	1	4	0	0	0	6	6	0	1	0	6	1	1	3	1	1	1	1	1	2	1	1	1	1	2	1	2	1	3	2	1	1	1	1
1	34	4	2	2	1	2	1	3	2	1	1	1	2	1	2	1	2	0	0.25	0	4	3	0	1	0	6	1	1	3	1	1	1	2	2	3	2	0	0	0	0	0	2	0	0	2	0	0	0	2
1	34	2	2	2	1	1	5	3	2	2	2	2	1	2	2	2	2	0	0	2	0	4	0	0	4	4	1	1	4	1	0	1	0	0	2	0	1	3	1	2	1	2	1	2	2	0	1	1	1
2	37	5	2	2	1	3	0	3	2	1	2	1	2	2	2	1	0.5	0	0	0	1	1	0	1	0	2	1	1	2	1	1	1	0	0	2	1	0	1	1	1	0	1	0	1	2	0	0	0	2
1	34	3	2	1	1	2	4	4	2	2	2	1	2	2	2	1	1	0	0	0	3	3	0	0	0	6	1	1	3	2	1	1	1	3	2	1	1	1	1	1	2	2	0	2	2	0	1	0	2
1	38	3	1	1	0	2	0	1	2	2	2	1	1	2	2	1	0.5	0.5	1	0	1	1	0	1	0	2	1	1	2	1	2	0	1	1	2	1	0	0	1	1	1	0	0	0	0	1	1	1	1
2	36	7	1	2	1	1	0	3	2	2	1	1	1	1	1	1	1	0	1	0	2	4	0	4	0	8	1	1	3	3	2	1	1	1	4	1	1	1	1	1	1	2	1	3	2	1	1	1	2
1	39	6	2	2	3	5	2	6	2	2	2	1	2	2	2	1	1	0	0	0	2	4	0	1	0	3	0	0	2	1	1	1	1	1	1	1	0	0	0	0	1	1	0	1	0	0	0	0	2
2	33	7	2	1	0	2	0	2	2	1	1	2	2	2	2	2	1	0	2	0	0	0	0	1	0	0	0	1	2	1	0	0	0	0	2	0	0	0	1	2	1	2	0	0	0	0	0	0	2
1	32	2	2	2	0	1	1	1	1	1	1	2	1	1	1	2	2	1	4	0	21	2	4	4	0	21	0	0	2	1	1	1	1	1	3	1	0	0	0	0	0	0	0	1	0	0	0	0	1
2	38	6	2	1	0	1	1	3	2	2	2	1	2	2	2	2	1	0	0.5	0	2	2	0	1	0	3	1	1	2	2	1	0	1	0	2	2	0	0	0	0	0	0	0	0	2	0	0	0	2
1	37	6	3	1	0	2	0	4	1	1	2	1	2	1	2	1	3	0	1	0	2	3	0	0	0	3	1	1	4	2	1	2	2	1	4	2	1	2	2	1	2	3	1	4	3	1	1	1	2
1	38	8	2	1	0	1	0	2	2	1	2	2	2	2	2	2	0	0	0	0	2	2	0	0	0	5	1	1	4	2	2	1	2	1	1	1	1	1	2	1	1	1	1	2	2	1	1	1	2
1	38	4	2	2	0	3	1	4	1	2	2	1	1	2	2	1	0	0	2	0	2	1	0	2	0	2	1	1	5	4	4	2	2	1	3	1	1	2	2	1	1	3	1	3	3	1	1	1	2
2	36	6	2	2	1	1	0	2	2	2	2	1	2	2	2	2	1	0	1	0	0	2	0	1	0	1	0	0	1	1	1	1	1	1	1	2	1	1	2	2	1	1	1	1	1	1	1	1	2
1	31	3	3	3	1	3	1	5	2	2	2	2	2	2	2	1	1	0	0	0	5	1	0	0	0	5	0	0	1	1	1	1	1	1	3	1	2	1	1	4	1	2	2	2	2	2	1	1	1
2	40	4	4	4	0	4	0	4	1	1	1	1	2	1	1	1	0	2	4	0	4	2	0	4	0	4	1	1	3	3	3	0	5	0	4	0	2	4	3	1	4	4	4	0	4	2	1	3	2
1	37	3	2	1	1	2	0	3	2	1	2	2	2	1	2	2	2	0	2	0	2	2	0	2	0	3	0	0	1	1	1	0	0	0	0	0	0	0	0	1	0	0	0	0	0	0	0	0	1
1	41	4	3	2	1	1	2	5	1	1	2	1	2	2	2	1	2	0	0	0	2	3	0	0	0	3	1	1	2	2	2	0	0	0	0	2	0	0	0	0	1	0	0	0	0	0	0	0	2
1	34	5	3	1	1	1	1	6	1	1	2	2	2	2	2	2	3	0	0	2	3	0	1	0	0	2	1	0	2	2	1	0	0	0	0	2	1	2	2	0	0	2	1	2	1	1	0	0	2
2	40	2	3	2	2	7	3	1	1	1	1	1	1	2	1	1	4	2	3	0	0	7	2	2	0	0	0	1	2	2	3	0	1	0	2	0	0	2	1	0	0	0	0	0	0	0	0	0	2
1	32	5	2	3	3	3	1	1	1	1	2	2	2	2	2	1	1	0	0	0	1	2	0	0	0	2	0	0	2	1	1	0	0	0	2	0	0	0	0	0	0	0	0	0	0	0	0	0	2
1	42	4	3																																														2
1	34	5	2	2	1	2	1	2	1	1	2	1	2	2	2	2	1	0	12	0	8	4	1	8	0	10	1	1	4	1	1	3	2	2	3	2	1	2	1	2	1	1	2	1	3	1	1	1	1
2	36	5	3	1	1	3	0	4	2	1	2	1	2	2	2	1	1	0	0	0	2	2	0	1	0	2	1	1	2	1	1	1	1	1	3	1	1	1	1	1	1	1	1	2	1	1	1	1	2
1	32	5	1	2	1	2	1	3	2	2	2	1	1	2	2	1	1	0	0.5	0	2	2	1	0.5	0	2	1	1	3	1	1	1	1	1	2	1	1	1	1	1	1	2	1	2	2	1	1	1	2
1	40	6	2	1	0	1	0	4	2	1	2	2	2	2	2	2	0	0	0	0	1	0	1.5	0	0	3	0	0	3	1	2	1	1	1	2	2	1	0	1	1	1	2	0	2	2	1	1	0	2
1	34	3	2	2	1	2	2	3	2	2	2	1	2	2	2	1	3	0	0	0	2	1	0	0	1	1	1	1	4	4	2	0	2	0	2	0	0	1	2	2	1	1	2	2	3	2	1	1	2
1	41	6	1	1	0	2	0	2	2	2	2	2	2	2	2	2	0.5	0	0.5	0	1	2	0	0	0	1	0	0	2	1	1	0	0	0	2	1	1	1	1	1	1	1	1	1	1	1	1	1	2
1	33	2	2	2	1	1	1	2	1	1	2	2	1	2	2	2	1	0	0	0	2	2	0	0	0	4	0	0	2	1	0	0	0	0	0	0	0	0	0	0	0	0	0	0	0	0	0	0	1
1	34	5	2	2	1	1	1	2	2	2	2	2	2	2	2	2	1	0	0	0	1	2	0	0	0	2	0	1	2	1	0	0	1	0	2	0	0	0	1	0	0	1	0	1	1	0	0	0	2
2	38	2	2	2	1	1	1	2	2	2	2	1	2	2	2	1	1	0	0	0	10	1	0	0	0	10	1	1	3	2	1	2	1	0	1	0	0	0	0	2	0	1	1	1	1	0	0	0	1
1	32	5	1	1	1	1	0	3	1	2	2	2	1	2	1	2	1	1	0	0	3	2	1	0	0	3	0	0	2	1	1	1	1	1	1	1	1	1	1	1	1	1	1	1	1	1	1	1	2
2	31	5	3	1	1	3	2	3	2	2	2	1	2	2	2	1	1	0	0	1	2	3	0	1	2	4	0	1	2	2	1	0	2	0	1	0	0	1	0	1	0	0	0	1	1	0	2	0	1
2	38	4	2	2	2	2	3	3	2	2	1	1	2	2	2	1	2	0	2	0	2	3	1	1	0	2	0	1	3	1	1	2	2	0	3	3	2	2	2	0	1	0	0	2	1	1	1	1	2
2	41	5																																															2
1	34	5	2	1	0	2	0	2	2	2	2	1	2	2	2	1	1.5	0	0.5	0	3	1.5	0	0	0	3	1	1	3	1	1	2	2	2	3	2	1	0	0	1	1	1	0	1	2	0	0	0	2
2		4	3	2	2	3	1	4	1	1	2	1	1	2	2	1	1	1	1	0	2	1	1	1	0	2	1	1	3	2	2	1	1	1	3	1	2	2	2	1	2	3	2	3	3	3	2	2	2
1	30	2	2	1	1	3	2	3	2	2	2	2	2	2	2	2	1	0	0.5	0	5	1	0	0	0	5	1	1	4	3	1	0	1	0	2	0	1	1	2	1	2	3	0	3	3	2	1	0	1
1	35	5	2	1	0	2	1	2	2	2	2	2	2	2	2	1	0	0	0	0	0	1	0	2	0	1	0	0	3	1	2	0	1	0	2	1	1	1	1	1	2	1	1	2	1	1	1	1	2
1	40	2	3	1	1	3	0	3	2	2	2	1	2	2	1	1	1	0	1	0	2	2	0	1	0	2	1	1	4	4	4	1	1	1	2	1	0	0	0	1	2	0	0	1	0	0	0	1	2
1	36	6	3	2	1	1	1	3	2	2	2	2	2	2	2	2	0.5	0	0	0	1	0.5	0	0	0	2	0	1	2	1	2	0	1	1	1	1	1	2	1	1	1	1	1	1	1	1	1	1	2
1	35	3	2	1	1	1	0	2	2	2	2	2	2	2	2	1	1	0	0	0	2	2	2	0	0	4	1	1	2	1	1	1	1	0	3	1	1	1	1	1	2	1	1	2	2	2	1	1	2
2	36	6	2	2	1	1	1	3	1	1	2	1	2	2	2	1	1	0	0	0	2	3	0	1	0	3	1	1	1	0	0	0	0	0	0	0	0	0	0	0	0	1	0	0	0	0	0	0	1
2	33	6	1	0	0	1	0	3	2	1	2	2	2	2	2	1	1	0	0	0	1	1	0	0.5	0	2	0	1	3	2	2	0	1	1	1	2	0	0	0	0	0	2	0	1	1	0	0	0	2
2	42	5	3	3	0	1	1	5	2	1	1	2	2	2	1	2	2	0	0	0	3	5	2	0	6	6	0	0	2	0	1	0	0	1	1	1	0	2	0	1	2	0	0	1	0	0	0	0	2
1	34	5	2	3	1	4	2	2	2	2	1	1	2	1	1	1	2	1	2	0	2	3	2	2	0	3	1	1	3	1	1	1	1	1	1	1	1	2	1	1	1	1	1	1	2	1	1	0	2
1	44	6	3	3	0	1	1	4	2	1	2	2	2	2	1	1	2	0	1	0	2	3	0	1	0	3	1	1	3	2	1	1	2	1	2	1	3	1	1	1	2	1	1	2	2	1	1	1	2
1	32	5	3	3	1	2	1	2	2	1	2	1	2	1	2	1	2	0	2	0	3	3	0	2	0	5	1	1	2	1	1	1	2	1	1	1	1	1	1	1	1	1	1	1	1	1	2	1	1
1	31	4	3	1	0	1	1	3	2	2	2	2	2	2	2	2	1	0	0	0	2	0	0	0	0	1	1	1	3	3	3	1	1	2	3	1	1	2	2	1	2	1	2	2	2	2	1	2	2
1	26	4	2	3	1	2	1	4	2	2	2	2	2	2	2	2	1	0	0	0	3	2	0	0	0	4	1	1	4	4	2	3	2	0	2	0	1	1	1	1	2	1	1	2	3	1	1	1	2
2	40	4	3	1	1	1	0	4	1	1	2	2	2	2	2	2	5	0	1	0	4	4	0	0	0	5	0	0	4	1	2	1	1	0	1	0	1	1	1	2	0	0	1	2	1	1	0	0	1
2	35	5	2	1	1	1	1	3	2	2	2	2	2	2	2	2	2	1	0	0	2	3	2	0	0	3	0	0	1	1	0	0	0	0	3	2	1	0	1	0	0	0	0	0	0	0	0	0	2
1	34	3	2	3	1	1	1	2	2	2	2	1	2	2	2	1	1	0	1	0	4	1	0	0	0	4	0	1	1	0	0	1	0	0	1	0	0	0	0	1	0	0	0	0	0	0	0	0	2
1	31	5	2	1	1	1	1	3	2	1	2	1	2	1	2	2	1.5	0	0.5	0.25	3	2	0	0.5	0.25	3	1	0	2	3	1	1	1	1	2	2	1	2	1	1	1	1	1	2	1	1	1	1	2
2	37	4	2	1	1	3	1	2	2	2	2	2	2	2	2	2	0	0	0.5	0	0.5	0	0	1	0	1.5	0	0	3	1	1	0	0	1	2	1	1	0	0	0	0	2	0	0	0	0	0	0	2
2	35	6	3	2	2	3	2	2	1	2	1	2	1	1	1	1	2	1	1	0.25	1	2	0	1	0.25	1	1	1	3	2	2	1	2	1	1	1	1	1	1	1	1	2	1	1	1	1	1	1	2
1	38	7	2	0	0	3	0	4	1	2	2	2	2	2	1	2	1	0	0	0	1	2	0	0	0	1	1	1	1	0	0	0	1	0	2	0	0	0	0	0	1	0	0	0	0	0	0	0	2
1	33	3	3	1	1	2	0	2	1	2	2	1	1	2	2	1	3	0	0	0	4	4	0	0	0	4	1	1	3	2	1	0	0	1	1	1	0	0	0	0	0	1	0	2	1	0	1	0	2
1	35	5	1	1	0	1	0	3	2	2	2	1	2	2	2	2	3	0	0	0	10	1	0	0	0	3	1	1	3	1	2	1	1	1	3	2	1	1	1	1	1	2	1	2	2	1	1	1	2
2	33	5	2	5	2	2	6	6	1	1	2	1	1	1	2	1	1	0	2	0.5	4	3	0	4	1	6	1	0	4	4	2	2	1	1	4	2	1	4	4	2	1	3	3	4	1	1	3	4	1
1	42	3	2	1	0	2	0	3	2	2	2	2	2	2	2	2	1	0	0	0	2	1	0	0	0	2	1	1	3	0	0	0	0	0	0	0	0	0	1	0	0	1	0	0	0	0	0	0	1
1	33	8	2	1	1	3	1	2	2	1	2	1	2	2	2	2	1	0	1	0	4	2	0	0	0	4	1	1	3	1	1	1	0	0	3	0	0	0	0	0	0	1	0	0	1	0	0	0	2
1	40	3	2	0	0	2	0	2	2	2	2	2	2	2	2	2	1	0	1	0	2	1	0	1	0	2	0	1	2	1	0	0	0	0	2	0	0	0	0	1	0	0	0	0	0	0	0	0	2
1	36	3	2	3	3	3	1	3	2	2	2	1	2	2	2	1	1	0	1	0	1	1	0	1	0	1	0	1	2	1	3	1	2	2	3	1	1	2	2	1	1	1	1	2	1	2	1	1	2
1	37	6	3	1	0	2	1	2	2	1	2	2	2	2	2	2	0.5	0	0	0	4	0	0	0	0	8	1	1	2	2	1	1	1	1	2	1	1	2	1	2	1	1	0	1	1	1	1	1	2
2	30	5	2	2	1	4	1	3	2	1	1	1	1	1	2	1	2	0	1	0	2	3	0	1	0	3	1	1	2	0	0	1	0	0	2	0	1	0	0	0	0	0	1	2	1	0	0	0	2
1	31	5	2	1	1	1	2	3	1	2	2	1	2	1	2	1	1	0	0	0	2	2	1	0	0	4	1	1	4	1	2	3	1	1	3	2	1	0	1	1	2	2	0	3	1	1	0	0	1
2	38	3	3	2	2	2	3	6	2	2	2	2	1	2	2	2	2	0	1	0	2	8	0	4	0	4	0	0	4	1	1	1	1	1	2	1	1	1	1	1	1	1	1	1	1	1	1	1	1
1	30	4	4	3	5	5	3	8	1	1	1	1	1	1	1	1	8	0	0	0	10	12	0	0	0	8	1	1	5	4	5	1	1	1	4	1	1	5	2	2	2	4	1	1	3	2	5	5	1
1	31	2	3	2	0	2	1	2	2	2	2	2	2	2	2	2	2	0	1	0	2	2	0	3	0	3	0	1	1	1	0	0	0	1	0	1	0	0	0	0	0	0	0	0	0	0	0	0	2
1	39	3	3	1	0	1	0	4	2	1	1	1	1	1	1	1	1	0	1	0	1	2	0	2	0	2	0	0	1	0	0	0	0	0	0	1	0	0	0	0	0	0	0	0	0	0	0	0	2
1	30	3	3	1	1	1	4	3	2	2	2	1	2	2	1	1	6	1	2	2	8	10	2	2	5	10	1	1	3	2	3	1	0	0	1	0	0	2	2	1	3	4	2	3	3	0	2	2	2
1	39	5	3	2	2	1	12	2	2	2	1	1	1	1	2	1	2	0	0	0	5	10	2	0	0	15	1	1	1	1	2	1	1	1	2	1	1	1	1	1	1	1	1	2	1	1	1	1	1
1	33	5	1	2	1	1	1	3	2	2	2	1	1	2	2	1	2	0	0	0	1	3	0	0	0	2	1	1	3	2	2	1	1	1	2	1	1	1	1	1	2	1	1	2	1	2	1	1	2
2	34	3																																															1
1	32	5	2	1	1	2	0	2	2	2	2	1	2	2	2	2	0	0	0	0	1	0	0	0	0	1	0	1	2	1	1	1	1	1	2	1	1	1	2	1	1	2	1	1	2	1	2	1	2
1	38	4	3	2	0	1	1	3	2	2	2	1	2	2	2	1	1	0	1	0	0.5	1	0	2	0	1	0	1	3	2	1	0	1	1	2	0	0	1	1	2	1	1	1	1	2	1	2	1	2
1	40	7	2	3	2	3	3	4	1	2	2	2	1	2	2	2	2	0	1	0	3	2	0	1	1	3	1	1	4	2	3	2	1	2	3	2	1	1	1	1	2	3	1	3	3	1	1	1	2
1	40	3	3	0	0	2	0	3	2	2	2	1	2	2	2	1	1	1	1	0	4	2	2	1	0	5	1	1	4	3	3	2	1	0	3	2	2	3	2	1	1	3	1	3	4	2	1	1	2
2	40	6	2	2	0	5	1	0	2	2	2	1	2	2	2	2	1	0	1	0	1	1	0	0	0	1	1	1	3	1	0	0	0	0	2	1	0	0	0	0	0	2	0	0	0	0	0	0	2
1	34	4	2	4	3	1	1	9	2	2	2	1	1	2	2	1	2	0	0.25	0	2	2	2	0.5	0	4	1	1	3	1	0	0	1	0	2	0	0	0	0	0	0	1	0	1	0	0	0	0	2
2	30	6	3	4	2	2	1	4	2	2	2	1	2	2	2	1	1.5	0	0.5	0	0	1.5	0	0	0	0	0	0	1	1	1	1	1	1	2	1	1	1	1	1	1	1	1	1	1	1	1	1	2
2	32	4	2	1	0	2	1	2	2	1	2	2	2	2	2	2	2	0	0	0	3	3	0	0	1	4	1	1	2	1	1	0	0	0	1	1	0	0	0	0	0	0	0	1	0	0	0	0	2
1	36	6	3	3	1	2	1	3	2	2	2	2	2	2	2	2	2	0	0	0	1	3	0	1	0	2	1	1	4	2	1	0	0	0	2	0	0	3	0	0	1	1	0	0	0	0	0	0	2
1	34	6	2	2	1	2	1	1	2	1	2	2	2	2	2	2	1	0	0	0	2	2	0	0	0	2	1	1	4	3	2	1	2	1	3	1	1	3	2	1	1	1	1	2	1	1	1	1	2
1	33	6	2	2	1	4	1	3	2	1	2	2	2	2	2	2	1	0	0	0	4	1	2	0	0	4	1	1	4	4	2	1	2	2	4	2	1	2	1	1	1	1	1	2	1	2	1	0	2
2	44	6	3																																														1
1	31	4	2	1	1	1	2	3	2	2	2	1	2	2	2	1	3	0	0.5	0	3	3	0	0.5	0	3	1	1	5	3	1	2	1	0	2	0	0	0	1	1	2	2	1	2	2	0	0	0	2
1	36	4	1	2	1	2	2	6	1	1	2	1	1	1	2	1	2	0	1	0	3	3	0	1	0	3	1	1	2	2	1	1	1	0	1	0	1	1	1	1	1	1	1	1	1	1	1	1	2
2	32	4	3	0	0	3	0	4	2	1	2	2	2	2	2	2	0.5	0	0.5	0	0.5	1	0	0.5	0	0.5	1	1	2	1	2	1	2	0	1	0	1	1	1	1	1	1	1	1	1	1	1	1	1
2	36	5	3	2	3	2	1	3	2	2	1	1	2	2	1	1	2	0.5	2	3	3	2	1	2	3	3	1	0	3	2	3	1	2	1	1	1	1	1	2	1	1	1	1	0	0	1	1	0	2
1	29	5	3	1	1	2	4	3	2	2	1	2	2	2	1	2	3	0	0	0	2	3	0	0	0	2	1	1	2	1	1	0	0	2	2	2	0	2	1	1	1	1	0	2	1	0	0	0	1
1	33	6	2	2	1	3	2	4	1	1	1	1	1	2	2	2	2	0	0	0	2	3	3	2	0	3	0	1	2	0	0	0	0	0	2	0	0	0	0	0	0	0	0	0	0	0	0	0	2
1	20	5	2	2	1	7	1	5	1	1	2	1	1	1	2	1	1	2	1	0	1	1	3	1	0	1	1	1	2	2	0	0	1	1	2	1	0	4	0	1	0	4	1	3	1	0	3	1	1
2	35	3	2	0	0	2	0	4	1	2	1	2	1	2	1	2	0	3	1	0	3	0	3	1	0	3	1	0	2	1	0	1	1	1	0	1	0	1	0	0	0	0	0	1	1	0	0	0	1
1	36	4	2	1	1	2	0	1	2	2	2	1	2	2	2	1	0.25	0	3	0	1	2	0	3	0	2	1	1	2	1	1	1	1	1	2	2	1	2	1	1	1	1	1	1	1	1	1	1	2
1	25	5																																															1
2	42	5	1	2	1	2	1	3	1	1	2	1	2	2	1	1	1	0	0	0	3	2	0	0	0	4	1	1	3	1	1	1	1	0	1	0	0	0	0	0	0	2	0	2	0	0	0	0	2
1	32	3																																															1
1	31	3	2	3	2	2	5	3	2	1	2	1	2	2	2	1	10	0	1	0	10	5	0	0	0	5	1	1	3	2	1	1	1	1	1	1	1	2	1	1	1	1	1	1	2	1	1	1	2
1	28	5	2	3	0	1	1	3	2	2	1	1	1	2	1	1	3	0	0	0	2	3	0	0	0	2	1	1	4	4	2	1	1	1	1	1	1	1	1	1	2	1	1	2	1	1	1	1	2
1	33	5	3	2	1	2	2	5	1	2	2	1	2	2	2	2	1	0	0	0	2	2	0	0	0	2	1	1	4	3	3	0	2	2	2	3	1	0	1	2	1	1	1	2	1	1	2	0	2
1	29	7	2	3	0	1	1	2	1	1	1	1	1	1	1	1	2	0	2	0	3	6	0	3	0	6	1	1	4	0	0	0	0	0	2	0	0	0	1	1	0	0	0	0	0	0	0	0	2
1	26	3	2	1	0	2	0	4	2	2	1	1	2	2	1	1	4	0	2	0	2	5	0	3	0	3	1	1	2	1	1	1	1	1	2	1	1	1	1	1	1	1	1	1	1	1	1	1	2
2	35	7	3	3	3	3	5	9	1	2	2	1	1	2	2	1	2	0	1	0	3	5	2	3	0	5	1	1	2	1	1	0	0	1	2	2	1	0	0	0	1	2	0	1	1	0	0	0	2
1	31	8	1	1	1	2	0	3	2	2	2	1	2	2	2	1	1	0	1	0	3	3	0	2	0	5	1	1	5	5	3	1	1	2	3	1	1	2	1	1	2	1	1	3	2	1	1	1	2
1	36	5	2	2	0	1	0	2	2	2	2	1	1	2	1	2	1	0	0	0	1	3	0	1	0	1	0	0	2	1	1	1	1	1	1	1	1	1	1	1	1	1	1	1	1	1	1	1	2
1	41	6	2	1	2	1	0	5	2	2	2	1	2	2	2	1	2	0	0.5	0	3	2	0	0.5	0	3	1	1	3	2	1	0	1	1	1	1	0	1	2	1	1	2	1	2	1	1	0	0	2
1	34	5	1	1	1	2	1	6	2	2	2	1	2	2	2	1	1	0	0	0	2	0	0	0	0	1	1	1	5	3	4	0	1	1	3	1	1	1	2	1	2	2	1	4	2	1	1	2	2
1	30	2	3	1	0	1	1	0	2	2	2	1	2	2	2	1	0.5	0	2	0	2	2	0	0	0	2	1	0	2	1	4	1	1	1	3	1	1	1	2	1	1	1	1	2	2	1	1	1	1
2	40	4	1	2	1	3	1	2	2	2	2	2	2	2	2	2	0.5	0	0	0	0.5	1	0	0.5	1	0	1	1	2	1	1	1	1	1	2	2	1	1	1	1	1	2	1	1	1	1	1	1	1
1	26	3	3	1	0	2	5	4	1	1	1	1	1	1	1	1	5	0	5	0	5	5	0	5	0	5	0	0	3	1	0	1	1	1	4	1	1	4	1	1	1	1	1	2	1	1	1	1	1
1	37	5	3	2	2	1	4	7	2	2	2	2	2	2	2	2	3	0	1	0	4	5	2	1	1	5	1	1	3	2	1	0	2	0	2	0	1	2	1	1	1	0	1	2	2	2	2	1	1
1	33	5	2	3	1	1	1	2	2	2	2	1	2	2	2	1	1	0	0	0	1	1	2	0.5	0	1	1	1	2	1	0	2	0	0	2	0	0	0	0	0	0	1	0	1	1	0	0	0	2
1	34	4	2	1	1	2	0	2	1	2	2	1	1	2	2	1	2	0	1	0	2	2	0	2	0	2	1	1	4	1	1	1	1	1	2	1	1	1	2	1	1	1	1	2	1	1	1	1	2
2	36	5	3	2	2	2	2	2	2	1	2	2	2	2	2	2	1	0	1	0	3	1	0	1	0	4	1	1	3	2	1	0	2	1	1	1	1	1	1	0	2	1	1	1	2	2	1	1	1
1	37	4	2	2	2	1	0	2	2	2	2	1	2	2	2	1	2	0	0	0	2	10	0	0	0	6	1	1	2	1	1	1	1	1	2	2	1	0	0	0	0	0	0	0	2	0	0	0	1
1	33	5	3	3	0	2	10	5	2	2	2	1	2	2	2	1	3	0	0	0.5	0	0	1	0	1	0	1	1	4	2	1	1	2	1	3	2	0	0	1	1	0	0	0	0	0	0	0	0	2
1	33	6	2	2	1	2	1	3	2	2	2	1	1	1	1	1	1	0	0	0	3	2	2	0	0	4	0	0	1	2	0	0	0	0	2	0	0	0	0	0	1	0	0	0	0	0	0	0	2
1	41	5	2	1	1	2	0	2	2	2	2	1	2	2	2	2	1	0	0	0	1	2	0	0	0	1	1	1	2	1	1	0	1	1	2	1	0	0	1	1	1	1	0	1	0	0	0	0	2
1	32	2	1	2	0	1	1	7	2	2	2	1	2	2	2	1	2	0	1	0	1	4	0	1	0	1	0	0	2	1	1	1	2	1	1	1	1	1	1	1	1	1	1	1	1	1	1	1	2
1	42	7	1	1	1	1	2	6	2	1	2	1	2	1	2	2	1	0	0	0	0.5	0	0	0	0	2	0	0	3	1	2	0	0	0	0	0	0	0	0	0	0	0	0	0	0	0	0	0	2
1	42	5	3	4	1	3	2	3	1	2	1	2	2	2	1	2	3	0	2	0	2	3	0	2	0	3	1	1	2	2	1	1	1	1	2	1	1	0	0	0	1	2	0	1	2	0	1	0	2
1	35	3	2	1	0	2	0	3	2	2	2	2	2	2	2	2	1	0	0.5	0	1	1.5	0	1	0	2	1	1	3	1	1	0	1	1	3	1	0	0	0	0	1	0	0	2	1	0	0	0	2
1	29	4	1	1	0	1	0	2	2	2	2	1	2	2	2	2	1	1	1	0	2	1	2	0	0	1	1	1	2	1	1	1	1	1	1	1	1	1	1	1	1	1	1	1	2	1	1	1	2
1	44	5	2	3	3	2	2	4	2	2	2	1	2	2	2	1	1	0	0	0	2	2	1	1	0	3	1	1	3	1	1	1	1	0	3	1	0	0	0	0	1	0	0	0	1	0	0	0	2
1	34	5	2	3	2	1	3	5	1	2	2	2	2	2	2	2	1	0	0	0	4	1	0	0	0	2	1	1	2	1	1	0	1	1	1	1	1	1	1	1	1	1	1	1	0	0	1	1	2
2	38	1	1																																														2
2	28	2	2																																														2
1	41	4	3	1	1	1	0	2	1	1	2	1	2	2	2	1	2	0	2	0	4	2	0	0	0	5	1	1	2	3	3	0	2	3	3	2	0	2	2	1	1	2	0	3	2	2	2	0	2
1	40	1	3	2	0	2	1	3	1	1	1	1	1	1	1	1	2	0	0	0	3	5	0	0	0	10	1	1	3	1	2	0	0	0	0	1	1	1	1	2	2	3	1	3	1	1	2	2	2
1	32	4	2	3	1	4	2	6	2	2	1	1	2	2	2	2	0	0	1	0	1	1	1	0	0	3	0	0	1	1	0	2	1	1	1	2	1	1	1	1	1	1	1	1	1	1	1	1	2
1	23	3	1	0	0	3	0	2	2	1	2	1	2	2	2	1	2	0	0	0	1	0	0	0	0	1	1	1	3	2	1	5	1	2	1	2	2	1	3	1	1	1	1	2	1	2	1	1	1
1	36	5	2	3	1	2	1	4	2	2	2	1	2	2	2	1	0.5	0	0	0	1	2	2	0	0	5	1	1	2	1	1	2	1	1	2	2	1	0	0	1	0	0	1	1	1	0	0	0	2
1	38	6	1																																														2
1	44	6	1	5	4	2	1	2	2	2	2	1	2	2	2	2	1	1	1	0	0	3	1	1	0	1	0	0	1	1	0	0	0	0	2	0	0	0	0	0	0	0	0	0	0	0	0	0	2
2	31	2	2																																														2
1	30	3	2	0	0	1	0	2	2	2	2	2	2	2	2	2	0.25	0	0.25	0	1	0.25	0	0.25	0	1	1	1	2	1	1	0	1	1	2	1	1	1	1	1	1	1	1	3	2	1	1	1	2
1	41	3	2	1	1	3	0	2	2	1	2	1	2	2	2	2	0	0	1	0	1	0	0	1	0	2	1	1	2	2	0	0	1	1	3	2	1	1	1	1	0	0	0	0	0	1	0	0	2
2	38	7	2	2	1	1	0	2	2	2	2	2	2	2	2	2	1	0	0	0	0.6	1	0	0	0	1	1	1	2	1	1	1	1	1	3	2	1	0	1	0	1	1	1	1	2	1	1	1	2
1	32	2	2	2	1	2	1	3	2	2	2	1	2	2	2	1	2	0	0	0	2	2	0	0	0	2	1	1	2	1	1	1	1	1	1	1	1	2	1	1	1	2	1	2	2	1	1	1	2
1	40	5	1	1	1	20	0	5	1	1	1	1	1	1	1	1	1	0	0.5	0	1.5	1	0	0.5	0	0.5	0	0	1	1	1	1	1	1	1	1	1	1	1	1	1	1	1	1	1	1	1	1	2
1	29	5	3	2	1	1	1	3	2	2	2	1	2	2	2	2	2	0	1	0	4	3	0	2	0	5	1	1	3	1	2	1	1	1	2	2	1	1	3	2	1	3	2	2	3	2	1	1	2
1	31	4	2	1	1	3	2	3	2	2	1	1	2	2	1	1	2	0	0	0	1	3	2	1	0	3	0	1	1	1	1	1	1	1	3	0	0	0	0	0	0	0	0	0	1	0	1	0	2
1	39	5	2	2	0	1	0	2	2	1	2	2	2	2	2	2	3	0	1	0	5	2	0	3	0	4	1	1	2	1	0	0	0	0	1	0	0	0	0	0	0	0	0	0	0	0	0	0	1
1	34	6	2	1	0	2	0	4	1	2	2	2	1	2	2	2	0.75	0	0.25	0	1	1	0	0.25	0	1	0	0	2	1	1	0	0	0	2	0	0	0	0	0	0	0	0	0	0	0	0	0	2
1	36	5	3	1	0	1	0	3	2	2	2	2	2	2	2	2	1	0	4	0	1	1	0	2	0	4	1	1	5	3	2	1	2	2	2	4	1	1	2	1	2	5	1	5	2	2	2	1	2
2	34	7	3	1	1	1	1	4	2	2	2	1	2	2	2	2	0.5	0	1	0	1	2	0	1	1	1	1	1	3	2	1	1	2	1	2	1	1	1	1	1	1	1	1	2	1	1	1	1	1
1	38	3	2	1	1	2	2	3	2	1	2	1	2	1	2	1	0	0	1	0	3	1	1	2	1	6	1	1	4	2	1	2	0	1	1	0	0	0	2	0	1	2	0	3	2	0	0	0	2
1	34	5	2	3	1	1	1	3	2	1	2	1	1	2	2	1	2	0	0	0	3	5	0	1	0	4	1	1	3	1	1	1	2	1	3	1	1	2	2	1	3	1	1	3	3	3	1	1	2
2	34	5	1	1	1	1	1	3	1	2	2	1	2	2	2	1	1	0	0	0.5	1	1	0	1	1	3	1	1	2	1	1	1	2	1	2	1	1	1	1	1	1	2	1	2	2	1	1	1	2
1	35	5	2	2	0	3	1	5	2	2	2	2	2	2	2	2	0	0	2	0	2	2	0	1	0	1	1	1	3	3	3	0	2	1	2	2	0	0	0	0	2	2	0	1	3	0	1	0	2
1	37	3	2	1	0	1	0	2	2	2	2	2	2	2	2	1	1	0	0	0	1	1	0	0	0	2	1	1	4	1	4	1	2	1	1	1	2	1	2	1	2	1	1	4	2	2	1	1	2
1	32	2	2	4	1	3	5	9	2	2	2	1	2	2	2	1	2	0	0	0	0	2	1	0	0	0	1	0	4	2	1	1	1	1	2	1	1	1	1	1	1	1	1	4	0	1	0	2	1
1	36	6	2	1	1	3	1	3	2	2	2	2	2	2	2	1	1	0	2	0	0	2	0	2	0	0	0	1	4	2	4	0	0	0	2	0	0	2	2	1	1	2	1	1	2	1	1	1	2
1	34	5	1	2	0	1	1	2	2	2	2	2	2	2	2	2	1	0	1	0	15	0	0	1	0	3	1	1	3	2	1	2	1	1	3	1	1	1	1	1	1	1	1	2	2	1	1	1	2
1	38	3	1	0	0	2	0	2	2	2	2	1	2	2	2	1	0	0	1	0	2	0	0	1	0	2	0	0	1	1	1	0	1	1	1	1	1	1	1	1	1	1	1	1	1	1	1	1	2
1	30	7	2	1	0	2	0	3	2	2	2	1	2	2	2	2	0	0.5	0.5	0	1	0	1	1	0	2	0	0	1	1	2	1	1	1	2	1	1	1	1	2	2	1	1	1	1	1	1	1	2
1	36	4	2	1	2	3	0	4	2	2	2	2	2	2	2	1	0	0	0.5	0	2	0	0	1	0	2	0	1	2	2	2	0	2	1	2	1	1	1	2	1	1	2	1	3	2	1	1	1	2
1	36	1	2	1	1	1	1	3	1	1	1	1	1	1	1	1	12	0	2	0	30	4	0	2	0	8	1	1	3	2	2	1	1	1	3	1	1	2	4	1	1	1	1	1	4	1	1	1	1
2	33	5	2	3	2	12	3	8	2	2	2	1	2	2	2	1	0	0	2	0	8	0	0	2	0	8	1	1	3	2	1	1	2	1	4	1	1	1	1	2	1	2	2	2	1	1	1	1	2
1	42	2																																															2
1	37	5	2	3	2	2	2	3	2	1	2	1	2	2	2	2	2	0	0	0	5	2	0	0	1	5	1	1	3	1	1	0	2	0	3	1	1	1	0	0	2	2	0	1	1	0	0	0	2
1	35	6	1	1	0	1	1	3	2	2	2	2	2	2	2	2	0	0	0	0	0.5	0	0	0	0	1	0	0	1	0	0	0	0	0	1	0	0	0	0	0	0	0	0	0	0	0	0	0	2
1	34	5	1	1	1	1	0	3	2	2	2	1	2	2	2	1	0	0	1	0	1	1	1	1	0	2	1	1	3	1	1	3	1	0	2	0	1	1	1	1	1	1	1	2	1	1	1	1	2
1	28	5	2	0	0	1	0	2	1	2	1	1	2	2	1	1	1	0	0	0	3	2	0	0	0	3	1	1	3	2	2	1	1	2	3	2	1	1	2	3	1	3	1	4	0	1	3	1	2
1	28	2	3	3	2	1	0	2	2	1	1	2	2	2	2	1	5	0	2	0	4	6	0	0	0	6	1	1	2	1	1	1	1	1	1	1	1	2	1	1	1	1	1	1	1	1	1	1	2
1	35	1	2																																														2
1	34	7	2	1	1	1	1	0	2	2	2	1	2	2	2	1	1	0	1	0	0	0.5	2	1	0	0	1	1	4	3	1	1	1	1	4	1	1	2	1	1	1	2	1	4	1	1	1	1	2
1	31	5	2	2	1	3	2	3	2	2	1	2	2	1	1	1	2	0	1	0	3	2	0	0	0	2	1	1	3	2	1	0	0	0	1	0	0	0	1	0	1	1	0	1	1	0	0	1	2
1	24	3	3	1	1	1	1	2	1	1	2	1	1	1	2	1	6	0	0	0	6	4	0	0	0	4	1	1	2	1	3	2	1	0	1	1	1	2	2	0	0	0	0	2	3	1	0	1	1
1	27	5	2	1	0	1	1	3	2	2	2	1	1	2	2	1	1	0	1	0	5	1	0	1	0	5	1	1	4	4	2	1	1	1	3	1	1	1	1	1	1	2	2	4	3	2	1	1	2
1	34	3	3	3	3	1	1	3	2	2	2	1	2	2	1	1	3	0	0	0	6	6	2	0	0	6	1	1	3	4	4	1	4	2	2	1	1	2	2	3	2	3	1	2	3	2	1	1	2
2	36	5	2	3	1	2	2	2	2	2	2	2	1	2	1	2	1	0	2	0	1	2	2	2	0	2	1	1	2	1	1	1	1	0	5	0	0	1	1	1	0	0	0	0	1	0	0	0	2
1	33	5	3	4	3	1	0	3	2	1	2	1	2	2	2	1	0	0	0	0	3	2	0	0	0	4	1	1	3	2	4	0	2	1	2	1	1	1	2	1	1	1	1	1	1	1	1	2	1
1	40	4	4	1	1	1	0	2	2	2	2	2	2	2	2	2	2	0	2	0	15	3	0	2	0	5	1	1	3	1	4	0	1	0	2	1	1	1	0	0	0	0	0	0	0	0	0	0	2
1	37	4	2	3	2	3	1	5	2	2	2	2	2	2	2	1	0	1	0	0	3	1	1	0	0	4	1	1	3	2	1	1	2	0	5	3	1	2	1	1	1	2	1	3	2	2	2	1	2
1	36	9	1	3	1	2	1	2	2	1	2	2	2	2	1	2	3	0	2	1	3	2	2	2	2	3	1	1	5	1	1	1	1	1	3	1	1	1	1	1	1	1	1	1	1	1	1	1	2
1	39	8	1	3	1	4	2	5	2	2	2	1	2	2	1	1	1	0	0	0	0.75	2	0	0	0	2	0	0	2	1	1	0	1	1	3	0	1	0	1	1	1	1	0	0	0	1	0	0	2
1	35	4	2	2	2	1	0	3	1	2	2	1	2	2	2	2	2	1	1	0	1	1	1	1	0	1	1	1	2	3	2	0	1	1	2	1	0	0	0	0	0	0	0	0	0	0	2	0	2
1	28	6	1																																														1
1	31	4	2	2	1	2	1	1	2	2	1	2	1	1	1	2	2	0	7	0	5	2	2	0	0	5	0	0	1	0	0	2	0	0	2	0	0	0	0	0	0	0	0	0	0	0	0	0	2
1	24	2	2	2	0	4	2	3	1	1	1	1	1	1	1	1	5	2	15	0	6	5	2	10	0	8	1	1	5	5	1	1	3	1	5	1	1	2	1	1	1	4	1	3	3	1	1	1	2
1	40	6	2	2	0	2	2	2	2	2	2	2	2	2	2	2	2	0	1	0	1	4	0	2	0	4	0	0	1	1	1	1	1	1	1	1	1	1	1	1	1	1	1	1	1	1	1	1	1
1	29	3	3	2	2	2	0	6	2	1	2	1	2	2	2	1	1	0	0	0	5	5	0	0	0	10	1	1	2	0	0	0	0	0	2	0	1	0	0	0	0	1	0	0	0	0	1	0	1
2	37	7	2	3	1	2	1	2	2	2	1	1	2	2	2	2	2	0	1	0	2	3	0	1	0	4	1	1	4	3	2	1	2	1	4	2	1	1	1	1	1	2	1	2	3	3	2	1	2
1	32	7	1	1	0	2	0	1	2	2	2	1	2	2	2	2	0.5	0	2	0	2	1	0	1	0	1	1	1	3	1	1	0	0	0	3	2	0	2	0	0	0	0	0	2	1	0	0	0	2
1	35	5	4																																														2
1	43	6	1	2	0	3	0	4	2	1	2	1	2	2	2	2	2	0	1	0	3	3	0	2	0	4	1	1	2	2	2	1	2	1	3	1	1	2	1	2	1	2	1	1	1	1	1	1	2
1	35	4	2	2	0	1	6	4	2	2	2	1	2	2	2	1	1	0	2	1	2	2	0	2	1	3	1	0	3	1	1	0	1	0	2	0	0	0	0	0	0	1	0	0	0	0	0	0	2
1	29	5	2	3	2	2	4	5	2	1	1	1	2	2	2	1	2	0	0	0	6	4	2	0	0	3	0	0	2	1	1	0	1	1	1	2	0	0	0	0	0	0	0	0	0	0	0	0	2
1	33	7	2	2	0	3	1	4	2	1	2	1	2	2	2	1	2	0	10	0	5	0	1	2	0	1	1	1	3	2	1	1	1	2	3	1	2	1	2	1	1	2	1	2	2	1	1	1	2
1	38	4	3	2	1	2	2	1	2	2	2	2	2	2	2	2	4	2	1	1	2	6	4	1	2	2	0	0	1	1	0	0	1	1	2	1	1	1	0	1	0	0	0	0	0	0	0	0	1
1	34	5	2	3	1	2	1	3	1	2	2	1	2	2	2	2	0	0	0	0	5	0	0	0	0	5	1	1	2	2	0	0	2	0	1	2	1	0	0	0	0	0	0	0	1	0	0	0	2
1	31	5	2	3	2	1	2	4	2	2	2	1	2	2	1	1	4	0	0	0	4	3	0	0	0	4	1	1	2	1	1	0	1	0	2	0	0	0	0	0	0	0	0	1	2	0	0	0	1
1	32	5	1	1	1	2	0	3	2	2	2	2	2	2	2	1	2	0	0	0	1	2	0	1	0	1	1	1	3	3	0	1	1	1	2	2	1	2	2	1	2	1	1	1	2	1	1	1	2
1	29	4	2	2	0	2	0	3	2	2	1	1	2	2	1	2	3	0	1	0	1	3	0	2	0	2	0	0	2	1	1	1	1	1	2	1	1	1	1	2	1	1	1	2	1	1	1	1	1
2	28	2	2	0	0	8	0	2	2	2	2	1	2	2	2	1	0	0	2	0	1	0	0	2	0	1	0	0	2	2	3	1	2	1	2	2	1	1	1	1	1	1	1	2	0	0	1	0	1
1	33	1	2	1	1	2	0	3	2	1	1	1	2	1	1	1	1	1	1	0	6	1	0	0	0	6	1	0	2	2	3	2	2	0	2	0	1	2	2	3	1	1	1	0	1	0	2	2	2
1	32	5	1	2	1	2	0	4	2	2	2	1	2	2	2	1	2	0	0	0	4	4	0	1	0	5	1	1	3	2	3	1	1	1	2	1	1	1	1	0	0	1	0	1	1	0	1	1	2
1	35	4	2	3	2	3	3	6	1	1	1	1	1	1	1	1	3	0	0	0	6	6	0	0	0	6	1	1	1	1	1	0	1	0	1	1	0	0	0	0	0	2	0	0	1	0	0	0	2
1	42	3	1	2	1	4	2	3	1	1	1	1	1	2	1	2	1	0	0	0	2	4	0	0	0	6	0	0	1	0	0	0	0	0	1	1	0	2	1	1	1	1	1	1	0	0	0	1	1
1	34	5	2	1	1	2	1	3	2	1	2	1	2	2	2	1	1	0	0	0	5	2	0	1	0	6	1	1	3	3	2	1	1	0	3	0	1	1	1	1	2	2	1	3	2	2	1	1	2
2	25	2	2	1	1	2	0	4	2	2	2	1	2	1	2	1	1	0	0	0	1	2	0	1	0	1	0	1	2	1	1	1	1	1	2	1	1	1	1	1	1	2	1	1	1	1	1	1	2
1	35	5	2	2	1	3	1	3	1	1	1	1	1	1	1	1	10	0	1	0	6	10	0	1	0	8	1	1	4	2	1	1	1	1	1	0	0	0	0	0	0	0	0	0	2	1	1	0	2
1	31	4	2	1	1	2	0	1	2	1	2	1	2	2	2	1	2	0	0	0	2	2	0	0	0	3	1	1	2	1	2	1	1	1	2	1	1	1	1	1	1	1	1	2	1	1	1	1	2
1	36	2	1	4	1	1	1	6	1	1	1	1	1	1	1	1	5	0	0	0	12	10	0	0	0	12	0	0	1	1	0	0	1	0	3	0	0	2	1	0	0	1	0	0	0	0	0	0	1
2	34	6	2	2	1	1	2	3	2	2	1	1	2	2	1	1	2	0	0.5	0	2	2	0	0.5	0	3	0	1	2	2	1	1	1	1	2	2	1	0	1	1	1	1	1	2	1	1	1	1	2
1	36	7	2	1	1	3	3	5	2	1	2	1	2	2	2	1	1	0	0	0	3	2	0	2	0	3	0	0	1	1	1	1	1	1	2	1	1	2	2	1	1	1	1	1	1	1	1	1	2
1	33	5	3																																														1
1	32	5	2	3	0	1	2	5	1	1	2	1	1	1	2	1	2	0	0	0	6	2	0	0	0	6	1	1	5	2	2	0	1	2	3	2	0	0	0	0	2	3	0	1	1	0	0	0	1
1	32	7	2	1	0	2	0	3	1	2	1	2	1	2	1	2	3	0	1	0	3	3	0	1	0	3	0	0	2	1	1	2	0	0	3	0	0	0	2	0	0	0	0	2	0	0	1	0	2
1	37	3	3	3	1	1	2	5	1	2	2	1	1	2	2	1	4	0	1	0	4	5	0	0	0	5	1	1	4	1	2	1	1	0	1	0	0	0	0	0	1	1	0	0	0	0	0	0	2
1	35	6	3	2	1	1	0	2	2	2	2	2	2	1	2	2	1.5	0	0	0	1	3	0.5	0	0	2	1	1	3	1	1	1	1	1	2	1	1	1	1	1	1	1	1	1	2	1	1	1	2
1	38	4	3	1	0	2	0	2	2	2	2	2	2	2	2	2	5	0	1	0	12	2	0	0	0	3	0	1	2	1	1	0	1	1	1	1	1	1	1	1	1	1	1	1	1	1	1	1	2
1	39	8	2	1	0	3	0	6	2	2	2	2	2	2	1	1	1	0	0	0	3	3	0	0	0	3	1	1	2	2	2	1	2	1	1	1	2	1	1	1	1	2	1	1	2	1	1	1	2
1	31	5	2	1	1	2	0	2	2	1	2	1	2	1	2	1	2	0	2	0	3	2	2	2	0	4	0	1	2	4	1	0	1	0	2	1	0	0	0	0	0	1	0	0	1	0	0	0	2
2	34	6																																															2
1	38	5	3	3	1	2	1	4	2	1	1	2	2	2	2	2	4	0	8	0	2	4	0	0	0	1	1	1	3	1	3	0	2	1	3	1	0	0	0	0	0	2	0	1	0	0	0	0	1
1	37	7	1	2	1	3	2	6	1	2	2	1	1	2	2	1	3	0	1	0	6	4	0	0	0	4	1	0	4	3	1	2	2	1	1	1	1	2	2	4	2	2	1	4	1	0	1	1	1
1	31	6	2	2	2	3	0	3	2	1	2	1	2	2	2	2	1	0	0.5	0	2	2	0	1	0	3	0	0	2	1	1	0	0	0	2	0	0	2	0	0	1	1	0	1	0	1	0	0	2
1	37	4	1	3	2	2	2	5	1	1	1	1	1	1	1	1	9	0	1	0	5	7	0	0	0	6	1	1	3	1	1	0	2	1	0	0	0	3	2	3	3	1	1	4	3	0	0	1	1
1	34	5	1	2	0	2	0	3	1	1	1	1	1	1	1	1	1	0	0	0	1	3	0	0	0	3	1	1	4	1	0	0	0	1	0	0	0	0	0	0	0	0	0	2	2	0	0	0	2
1	32	2	2	3	1	2	0	4	2	1	1	2	2	2	1	1	2	0	0	0	2	2	0	0	0	2	0	1	2	1	0	1	1	1	2	1	1	1	1	1	1	1	1	1	1	1	1	1	2
1	25	4	3	3	1	1	3	3	1	1	2	1	1	1	2	1	2	0	0	0	1	2	0	0	0	1	1	1	3	2	2	0	2	0	4	0	0	2	2	1	1	0	0	2	3	1	0	0	1
1	29	5	2	2	1	3	1	4	1	2	1	1	1	2	2	1	5	0	1	0	4	5	0	0	0	4	1	1	2	1	1	1	1	1	1	1	1	1	1	2	1	1	1	1	1	1	1	1	2
1	31	1	2	4	1	1	2	2	1	2	2	1	1	2	2	1	0	1	1	0	0	1	2	1	0	0	1	1	2	1	0	0	2	0	3	0	0	0	0	0	1	0	0	0	1	0	0	0	1
1	34	3	2	1	1	1	0	0	1	1	1	1	1	1	1	1	0	0	0	0	4	0.5	0.5	0.5	0	4	1	1	4	4	0	1	1	1	1	1	1	5	2	2	2	2	2	1	1	1	3	2	2
1	25	3	2	3	0	1	1	3	2	1	2	1	2	2	2	2	2	0	0	0	2	4	0	0	0	2	1	1	2	1	2	1	1	0	2	1	0	2	1	1	0	0	0	0	2	0	2	2	2
1	34	4	4	2	1	1	0	4	1	1	2	1	1	2	2	1	4	0	1	0	2	3	2	0	0	2	1	1	3	3	3	1	2	1	4	1	1	1	2	2	1	2	1	3	4	2	1	1	2
1	32	6	2	1	0	2	0	2	2	2	1	1	2	2	1	1	2	0	2	0	4	2	0	2	0	2	1	1	3	1	3	2	2	1	1	1	1	1	2	1	2	2	1	2	3	1	1	1	2
1	34	5	3	4	3	1	1	3	2	1	2	1	1	2	2	1	2	0	0	0	2	2	3	0	0	1	1	1	3	2	2	1	1	1	2	1	1	1	1	1	1	1	1	1	1	1	1	1	2
1	23	3	2	1	1	2	0	3	2	2	2	1	2	2	2	1	2	0	0	0	4	2	0	0	0	4	1	1	3	2	1	1	2	2	1	1	1	1	1	2	1	1	2	1	2	2	1	1	2
1	29	4	2	3	0	1	1	3	2	2	2	1	2	2	1	2	4	0	0	0	4	4	0	0	0	4	1	1	2	2	1	2	1	1	1	1	1	3	1	1	1	4	1	2	1	1	1	1	2
1	30	5	3	1	1	3	2	4	2	2	2	1	2	2	2	1	1	1	0	0	3	2	1	0	0	4	1	1	3	1	1	0	0	0	1	0	1	0	1	0	1	0	0	1	2	0	0	0	2
1	24	2	2	3	1	0	2	2	2	1	2	1	2	1	2	1	2	0	0	0	3	2	2	0	2	3	1	1	3	2	1	0	2	0	3	0	1	1	1	1	1	2	1	3	2	0	0	0	1
1	42	7	2	1	1	2	1	1	2	2	2	1	2	2	2	2	2	0	1	0	1	4	0	1	0	0	1	1	5	1	1	1	1	1	1	1	1	1	1	1	1	1	1	1	5	1	1	1	2
1	39	3	2																																														1
1	37	2	2	1	1	1	0	2	1	2	2	2	2	2	2	2	3	0	0	0	3	3	0	0	0	2	1	1	2	1	1	1	1	1	2	1	1	1	1	2	1	1	1	2	1	1	1	1	1
1	36	4	2	1	0	0	0	3	2	1	1	1	2	2	1	1	2	0	0	0	2	3	0	0	0	3	0	0	1	2	1	1	1	1	2	2	1	2	1	1	1	1	1	1	1	1	1	1	2
1	34	5	2	1	1	2	1	4	1	1	1	1	2	1	2	1	2	0	2	0	0	4	0	2	0	0	1	1	5	5	3	1	1	2	4	1	1	2	2	1	1	3	1	5	0	0	1	0	2
1	42	8	2	1	0	2	2	3	2	1	2	2	2	2	2	2	0	0	2	0	0	0	0	2	0	0	1	1	1	1	1	1	1	1	2	1	1	1	1	1	1	1	1	1	1	1	1	1	2
1	36	5	3	1	1	2	1	0	2	2	1	1	1	1	1	1	1	0	1	0	3	2	0	2	0	2	1	1	3	3	2	0	0	0	1	0	0	0	0	0	0	0	0	2	0	0	1	0	2
1	31	3	3	2	2	1	0	4	1	1	2	1	2	1	2	1	2	2	0	0	5	2	2	0	0	4	1	1	3	2	1	2	3	1	1	1	2	1	1	1	2	2	2	3	3	3	1	2	2
1	36	6	2	1	1	3	1	3	2	1	2	1	2	2	1	1	1	0	2	0	3	2	0	0	0	3	1	1	3	1	3	1	1	1	4	2	1	2	1	1	1	2	1	1	2	1	1	1	2
1	33	2	2	0	0	1	0	1	2	2	2	2	2	2	2	1	0	0	2	0	2	0	0	2	0	3	1	1	3	2	1	3	1	0	2	1	0	1	0	0	1	0	0	1	1	0	0	0	2
1	34	3	3	3	1	1	1	4	2	2	1	1	2	1	2	1	8	0	0	0	8	8	0	0	0	8	0	0	2	1	0	0	1	1	1	1	0	0	0	0	1	0	0	0	0	0	0	0	1
1	30	5	2	4	2	1	2	4	2	1	2	1	2	1	2	1	2	0	2	0	12	4	0	0	0	12	1	1	3	2	3	3	2	1	2	1	2	1	1	1	2	1	1	2	3	1	3	2	1
1	30	5	1																																														2
1	41	6	1	1	1	2	1	1	2	1	2	1	2	2	1	1	2	1	1	1	1	2	2	2	2	2	0	0	1	1	1	1	1	0	0	0	0	0	0	1	1	0	0	1	1	1	1	1	2
1	39	1	3	1	0	2	2	6	2	2	2	1	2	2	1	1	0.25	0	0	0.5	0.5	2	0	0	0.5	1	0	0	4	2	1	1	1	0	1	0	0	1	1	0	1	1	0	1	0	0	0	0	2
1		5	2	1	1	1	0	3	2	1	2	2	2	1	2	2	1	0	0	0	5	2	0	0	0	5	1	1	5	4	2	1	1	2	3	2	2	2	2	3	2	2	1	3	5	5	5	4	2
1	37	2	2	3	0	2	0	3	2	1	2	2	1	2	2	1	0	0	0	0	2	1	0	1	0	3	1	1	3	2	3	1	2	2	1	1	1	1	2	1	1	2	1	3	1	1	2	1	1
1	35	6	3	3	1	2	1	3	2	2	2	2	2	2	2	2	2	0	0	0	2	3	2	0	0	4	0	0	2	1	1	0	0	0	2	0	0	0	0	0	0	0	0	0	0	0	0	0	2
1	33	5	3	2	1	3	1	4	1	2	2	1	1	2	2	1	6	0	1	0	8	4	0	1	0	8	1	1	2	2	1	2	2	0	2	0	1	1	0	1	0	0	0	0	2	2	0	0	2
1	37	4	2	3	2	3	2	5	2	2	2	1	2	2	2	1	2	2	20	0	2	2	2	1	0	2	0	1	4	1	1	1	1	1	3	1	1	1	1	1	1	1	1	1	1	1	1	1	1
1	33	5	2	1	1	3	4	4	2	2	2	2	2	2	2	2	1	0.5	1	0	2	1	1	1	0	1	0	0	3	1	1	2	1	1	2	1	1	1	1	1	1	1	1	1	1	1	1	1	2
1	30	2	2	1	1	3	2	2	2	2	2	1	2	2	2	1	1	0	1	0	2	1	0	0	0	2	1	1	1	1	1	1	1	1	2	1	1	1	1	1	1	1	1	1	1	1	1	1	2
1	28	1	2	1	0	1	0	2	2	1	2	1	2	2	2	1	1	0	1	0	2	1	0	1	0	2	0	0	1	1	1	1	1	1	3	0	1	1	1	2	1	1	1	1	1	1	1	1	2
1	35	4	4	0	0	1	0	1	2	2	2	1	2	2	2	1	1	0	0	0	2	3	0	2	0	2	1	1	2	3	1	1	1	1	2	0	0	0	1	0	0	1	0	0	0	0	0	0	2
1	29	5	2	2	1	1	2	3	2	1	2	1	2	2	2	1	2	0	0	0	2	2	0	0	0	4	1	1	1	3	0	0	2	0	2	0	1	0	0	0	0	0	0	1	1	0	0	0	1
1	33	2	3	3	2	4	2	4	1	2	2	1	1	2	2	1	4	3	2	1	8	5	2	2	1	8	1	1	4	2	2	2	1	1	3	1	1	2	1	2	1	2	2	2	3	3	1	1	1
1	35	6	1	4	0	3	0	6	2	2	2	2	2	2	2	1	1	0	0	0	2	4	0	1	0	2	1	1	3	2	1	2	2	1	3	2	1	1	1	1	2	2	1	2	1	1	1	1	2
1	35	5	2	2	1	1	0	4	2	2	2	1	2	2	2	1	4	0	1	0	5	3	0	1	0	3	0	1	1	1	1	0	1	0	1	0	0	1	0	0	0	0	0	1	0	0	0	0	1
1	40	3	3	4	3	1	2	4	2	1	1	2	1	1	1	1	3	0	0	0	2	6	3	0	0	8	1	1	4	3	4	0	1	1	2	1	0	0	0	0	1	2	0	2	1	1	3	0	2
1	27	2	4	2	1	0	1	2	1	1	1	1	1	1	1	1	8	2	0	0	6	8	3	0	0	5	1	1	3	2	1	0	2	0	1	1	0	0	1	1	0	1	0	2	1	0	1	0	1
1	30	5	2	3	0	2	1	4	1	1	1	1	1	1	1	1	1	0	0	0	1	4	0	0	0	2	1	1	4	3	2	0	2	1	4	1	0	1	0	0	1	1	0	1	3	1	0	0	2
1	26	1	1	1	0	0	0	1	1	1	1	1	2	1	1	1	2	0	0	0	0	2	0	0	0	0	1	1	2	2	0	0	0	0	2	0	0	0	1	1	0	2	0	1	3	0	1	0	1
1	31	4	3	2	1	2	1	2	1	1	2	1	2	2	2	2	0.5	0.5	0.5	0	3	2	0.5	0.5	0	3	1	1	3	0	0	0	0	0	2	0	0	0	0	0	0	0	0	0	0	0	0	0	2
1	33	3	3	1	0	0	0	2	2	2	2	2	2	2	2	2	0	0	0	0	3	0	0	0	0	5	0	0	2	1	3	1	1	1	2	1	1	2	1	1	0	1	1	1	1	1	1	2	2
1	32	3	2	2	1	3	1	4	2	2	2	1	2	2	2	1	3	0	0	0	3	6	0	0	0	9	1	1	4	4	4	0	2	1	4	0	1	4	4	2	4	4	2	2	5	2	4	2	2
1	35	5	2	0	0	0	0	3	2	2	2	1	2	2	2	1	0	0	0	0	6	0	0	0	0	3	1	1	3	3	3	1	2	1	3	3	3	4	1	2	1	2	1	2	1	1	3	2	2
1	30	5	1	0	0	1	0	4	1	1	1	1	1	1	1	1	1	0	0.5	0	2	0	0	0	0	2	1	1	2	1	1	0	0	0	1	0	0	0	0	0	0	2	0	0	0	0	0	0	2
1	28	2	2	3	3	2	3	3	1	2	2	1	1	2	2	1	3	0	1	1	2	8	0	2	2	5	1	1	4	4	1	1	1	1	3	1	1	4	1	2	2	1	1	2	2	1	4	3	1
1	34	4	2	1	1	2	1	4	1	1	2	1	2	2	2	1	2	0	2	0	3	2	0	3	0	3	1	1	4	2	4	0	1	2	3	1	4	2	0	1	1	1	0	1	2	1	1	0	1
1	34	4	3																																														1
1	33	6	2	3	1	5	5	8	1	1	1	1	1	1	1	1	1	0	2	0	4	2	0	1	0	5	1	1	4	3	2	0	2	1	3	1	1	1	2	2	1	1	1	1	3	1	1	1	2
1	27	3	1	1	0	2	0	2	2	2	2	1	2	2	2	1	0	0	0.25	0	4	0	0	0.25	0	4	1	1	5	1	0	0	0	0	1	0	0	0	0	0	0	0	0	0	1	0	0	0	2
1	29	1	2	0	0	2	0	2	2	2	2	1	2	2	2	1	2	0	0	0	5	2	0	0	0	3	1	1	3	2	2	0	2	0	1	0	1	2	1	1	1	2	1	3	2	1	1	1	1
1	38	2	3	3	0	2	1	4	2	2	2	2	2	2	2	2	10	1	3	0	3	4	1	2	0	1	0	1	2	2	1	0	0	0	1	0	0	0	0	0	0	0	0	0	0	0	0	0	2
1	36	4	1	1	1	2	0	2	2	1	1	1	1	1	1	1	3	1	3	0	2	4	2	4	1	4	1	1	3	2	1	2	1	1	3	0	0	1	0	2	0	1	1	1	2	0	0	0	2
1	33	4	2	2	1	4	2	2	1	1	2	1	1	1	2	1	2	0	1	0	4	2	0	0	0	4	1	1	5	4	2	1	2	0	4	1	1	0	0	0	3	3	2	4	1	0	0	0	2
1	30	4	2	1	0	1	1	3	2	2	2	1	2	2	2	1	1	0	1	1	2	4	0	0	3	4	1	1	3	4	1	0	0	1	2	2	0	1	1	0	0	1	1	2	1	0	1	1	2
1	34	3	2	2	1	2	1	2	2	1	2	1	2	2	2	1	2	1	2	0	0	2	1	0	0	0	1	1	4	2	1	1	1	1	3	1	1	1	2	1	3	1	1	3	1	1	1	1	1
1	37	9	1	3	2	3	0	4	2	1	1	2	2	2	2	2	1	4	5	0	20	3	1	2	0	10	1	1	3	2	2	0	2	0	0	0	0	0	0	0	0	0	0	0	1	0	0	0	2
1	27	1	2	2	2	0	1	3	1	1	1	1	1	1	1	1	5	2	0	1	9	2	4	0	2	10	1	1	3	2	1	2	3	2	3	1	1	3	1	1	2	3	1	3	2	1	1	1	1
2	36	6	2	1	1	3	1	3	2	2	2	1	2	2	2	1	0.5	0	1	0.5	1	2	0	2	0	2	1	1	2	1	1	2	1	1	2	1	1	2	2	1	1	2	1	1	2	2	2	1	2
2	43	5	3	1	0	2	0	1	2	1	2	1	2	2	2	1	0	0	2	1	0	2	0	4	2	0	0	1	3	2	1	1	1	1	2	1	2	1	2	2	1	1	1	2	1	1	1	1	2
1	27	2	2	3	0	4	8	3	1	2	2	1	2	2	2	1	1	0	1	0	2	3	0	0	0	2	1	1	3	2	1	0	0	1	1	2	0	2	2	0	0	2	1	1	2	1	0	0	1
1	30	4	2	3	0	5	2	5	1	1	2	1	1	2	2	2	5	0	10	0	10	10	0	10	0	10	1	1	2	3	0	0	0	0	1	1	0	0	2	2	2	2	2	2	3	2	2	2	1
1	31	6	2	1	8	2	3	4	2	2	2	1	2	2	2	1	2	0	0	0	3	2	0	0	0	2	1	1	3	1	3	1	1	1	4	1	1	2	3	2	1	2	1	3	1	1	2	1	2
1	32	3	2	2	1	2	0	0	2	2	2	1	2	1	2	1	1	0	0	0	2	3	0	0	0	4	1	1	3	2	2	1	1	1	1	1	1	3	1	1	1	1	1	1	1	1	1	1	1
1	27	5	2	1	0	2	0	1	1	2	2	1	1	2	2	1	1	0	0	0	0	2	0	0	0	0	1	1	4	3	0	0	1	0	1	0	0	0	1	1	0	0	0	2	2	1	0	0	2
1	36	3	1	1	1	1	1	3	2	2	2	1	1	2	2	1	2	0	0	0	1	3	0	1	0	1	0	0	3	1	1	1	1	1	1	1	1	1	1	1	1	1	1	1	1	1	1	1	1
1	35	6	1	1	1	2	0	3	2	2	2	1	2	2	2	2	2	0	0.5	0	3	1	0	0	0	5	0	0	2	0	0	0	1	0	1	0	1	0	0	0	0	0	0	0	1	0	0	0	2
1	38	2	2	1	0	2	2	5	2	1	2	1	2	2	2	2	1	0	0	0	3	2	0	1	0	5	1	1	2	2	0	0	0	0	1	0	1	1	0	2	0	1	0	0	2	0	0	0	2
1	30	5	2	2	0	2	0	2	1	1	1	1	1	1	1	1	4	0	0	0	7	4	0	0	0	8	1	0	1	2	1	1	1	1	2	1	1	1	1	1	2	1	1	1	1	1	2	1	2
1	31	2	3	2	2	1	1	3	2	1	2	2	2	1	2	2	2	0	0	0	0	2	0	1	0	1	0	0	1	1	0	0	0	0	0	0	0	0	0	0	0	0	0	0	0	0	0	0	2
1	39	4	2	2	2	2	0	3	2	1	2	1	2	2	2	1	1	0	0	0	3	2	0	0	0	4	1	1	3	2	2	1	2	1	3	1	1	1	1	1	1	2	0	2	1	1	1	0	2
1	19	1	2	1	0	2	2	4	2	2	1	1	2	1	1	1	4	0	0	0	5	4	0	0	0	4	0	1	3	4	1	0	0	0	3	0	0	0	0	2	0	1	0	2	2	0	1	0	1
1	31	5	3	2	2	2	1	4	2	2	2	1	2	2	2	1	4	0	0	0	20	10	8	0	0	20	1	1	5	5	5	0	1	2	2	1	0	0	0	0	0	0	0	5	4	0	3	1	2
1	30	5	2																																														2
1	32	4	2	1	0	2	0	3	1	2	1	1	1	2	1	1	3	0	1	0	0	5	0	1	0	0	0	0	1	1	1	1	1	1	1	1	1	1	1	0	1	1	1	1	1	1	1	1	2
1	32	2	2	2	1	2	1	2	1	2	2	1	2	2	2	1	2	1	1	0	1	4	1	2	0	1	1	1	4	1	1	0	1	1	1	1	0	0	2	2	0	1	0	0	1	0	0	0	2
1	30	4	2	2	1	2	1	3	2	2	1	1	1	1	1	1	6	0	0	0	4	6	0	0	0	5	1	1	3	3	4	1	1	1	3	1	1	2	1	3	1	0	0	0	0	0	0	0	2
2	39	6	2																																														2
2	40	6	1	1	0	1	1	2	2	2	2	2	2	2	2	2	0	0	0.25	0	2	0.5	0	0.5	0	2	0	0	2	1	1	1	2	0	1	0	1	0	0	0	0	1	0	1	0	0	0	0	2
1	32	5	2																																														2
2	38	4	2	2	1	3	2	2	2	2	2	1	2	2	2	1	2	0	0	0	2	4	0	1	0	4	1	1	3	1	3	1	1	1	2	2	3	1	1	1	1	0	0	0	1	1	0	0	2
1	37	5	2	2	1	3	5	3	1	1	2	2	2	2	2	2	1	0	0	1	4	3	2	0	2	6	1	1	2	1	5	1	1	0	2	1	1	3	1	1	0	2	1	1	0	0	0	1	2
1	37	5	3	2	1	2	0	3	2	2	2	1	2	2	2	1	2	0	0	0	2	2	0	0	0	2	1	1	3	1	1	0	1	1	3	2	0	0	2	0	0	1	1	2	1	0	1	0	2
2	24	3	3	1	1	2	1	1	1	1	1	1	1	1	1	1	1	1	2	0	1	4	3	7	1	5	1	1	3	3	1	1	1	1	1	1	1	1	1	2	1	1	1	2	2	0	3	1	2
1	33	2	3	1	0	0	0	3	2	2	2	1	2	1	2	1	2	0	0	0	4	2	0	0	0	4	1	1	5	4	4	3	4	0	4	0	3	5	4	1	3	4	3	5	4	4	1	3	2
1	33	6	3	2	2	2	1	3	1	1	2	1	2	1	2	1	2	0	1	0	2	2	0	1	0	2	1	1	2	1	2	1	2	1	2	1	0	0	0	0	0	0	0	2	1	0	0	0	2
2	34	4	1	2	2	2	3	4	2	2	2	2	2	2	2	1	1	0	0	0	2	2	0	0	0	3	0	0	1	2	1	1	2	1	2	1	2	0	2	1	1	2	1	2	1	1	1	1	2
1	29	2	2	2	0	1	0	0	2	2	2	1	2	2	2	1	2	0	2	0	2	4	0	2	0	3	1	1	3	2	1	1	1	1	2	1	1	1	2	1	1	3	1	2	2	1	1	1	2
1	21	4	2	2	1	2	0	4	1	2	2	1	2	1	2	1	1	1	2	0	6	0	1	1	0	6	1	1	3	2	1	2	1	1	2	1	1	1	2	1	2	3	2	3	3	1	1	1	1
1	35	4	3	2	1	2	2	0	2	1	2	2	2	2	1	2	3	0	1	0	1	6	0	0	0	4	1	0																					2
2	36	4	2	2	0	5	3	2	2	2	2	2	2	2	2	2	0.5	0	0.5	0.5	1	2	0	1	2	1.5	0	0	1	0	0	0	1	0	3	0	0	0	0	0	0	0	0	1	0	0	0	0	1
1	31	7	2	1	0	2	0	3	1	2	2	2	2	2	2	2	2	0	0.5	0	2	5	0	1	0	5	1	1	3	1	1	1	2	1	3	1	1	1	2	1	2	2	1	3	5	2	2	1	2
1	34	2	3	1	0	1	2	5	2	2	2	1	2	2	2	1	0.5	0	0	0	2	2	0	0	0	2	1	1	3	1	1	2	0	0	1	0	0	0	0	0	0	0	0	0	0	0	0	0	2
1	30	5	2	1	0	4	0	3	1	1	1	1	1	1	1	1	20	0	5	0	30	10	0	2	0	16	1	1	5	2	1	1	1	1	1	1	1	1	1	1	1	2	1	2	1	1	1	1	2
1	30	3	2	1	0	1	0	2	1	2	2	1	1	2	2	1	2	0	2	0	3	3	0	3	0	3	1	1	2	1	3	1	1	1	4	2	2	3	2	1	2	2	1	1	2	3	1	1	1
1	37	4	2	1	1	1	1	3	2	2	2	1	2	2	2	1	2	0	1	0	0	2	0	1	0	0	1	1	2	1	2	0	1	0	3	2	0	2	2	1	0	1	0	0	1	0	0	0	2
2	49	3	2	1	0	2	0	1	2	2	2	2	2	1	2	1	1	1	1	0	1	1	2	2	0	5	0	0	2	1	0	0	2	0	2	0	1	0	1	0	0	0	0	2	1	0	1	0	2
1	37	3	2	3	1	3	0	3	1	1	1	1	1	1	1	1	2	0	1	0	3	4	0	3	0	3	0	0	2	2	1	2	1	1	2	1	1	2	1	0	2	2	1	2	1	1	1	1	2
1	37	5	2																																														2
1	31	5	2	1	1	1	1	2	1	2	2	1	2	2	2	2	8	2	0	0	21	6	2	0	2	16	1	1	2	0	0	0	2	0	1	0	0	0	1	1	0	0	0	0	1	1	1	0	2
1	29	5	1	1	0	2	2	2	2	2	1	1	2	1	1	1	3	0	2	0	4	2	0	2	0	6	1	1	4	2	2	3	1	1	2	2	1	2	3	2	1	2	1	2	4	3	2	1	2
1	39	5	3	3	0	1	1	4	1	1	1	1	1	1	1	1	2.5	0	0	0	2.5	2.5	0	0	0	2.5	1	1	3	2	1	0	1	0	1	0	0	0	0	0	0	1	0	1	1	0	0	0	1
1	41	3	2	1	1	2	0	4	1	1	1	1	1	1	1	1	2	1	3	0	6	0	0	0	0	2	1	1	4	4	4	3	4	2	4	1	1	1	4	1	1	2	1	4	4	2	3	1	1
1	35	4	1	2	2	1	1	4	1	1	2	2	2	2	2	2	0.5	0.5	0.5	0	2	2	1	0.5	0	2	1	1	2	1	1	1	1	1	2	1	1	1	1	1	1	0	1	1	1	1	1	1	2
1	30	3	4	2	0	1	7	5	2	1	2	1	2	2	2	1	3	0	1	0	2	3	0	1	1	4	1	1	3	2	2	1	0	1	2	0	0	2	1	2	0	1	0	1	2	0	1	0	1
1	35	6	2																																														2
1	29	5	1	0	0	2	0	5	2	2	2	1	1	2	1	1	1	0	0.5	0	4	3	0	1	0	4	1	1	3	3	2	1	2	1	3	1	1	2	1	1	1	2	1	2	2	1	1	1	2
2	34	6	1	1	0	2	0	2	2	2	2	1	2	2	2	1	0.5	0	0	0	1	1	0	0	0	4	1	1	3	1	1	1	1	2	3	3	1	0	1	0	1	1	1	2	1	0	2	0	2
1	32	6	2	3	1	3	2	3	2	1	2	1	2	2	2	1	1	0	0.5	0	0.5	2	1	2	0	2	1	1	2	2	2	1	1	1	2	1	1	2	1	1	1	1	1	1	1	1	1	1	2
1	34	5	2	1	0	1	0	3	2	1	2	1	2	2	2	1	0	0	1	0	2	0	0	1	0	2	1	1	3	1	2	1	1	1	2	1	1	1	1	1	1	1	1	1	1	1	1	1	2
1	36	4	1	1	1	3	2	3	2	2	2	2	2	2	2	2	0.5	0	0	0	1	2	0	1	0	3	1	1	5	2	1	1	1	1	3	1	1	1	1	1	1	2	1	2	2	1	1	1	2
1	33	3	2	1	2	2	4	4	2	2	1	2	1	1	1	2	1	0	0	0	2	3	0	0	0	2	1	1	0	0	0	0	0	0	1	0	0	0	0	0	0	0	0	0	1	0	0	0	2
1	31	6	2	3	1	1	0	3	2	2	2	1	2	2	2	1	2	0	0	0	2	2	0	0	0	2	1	1	4	2	2	0	1	1	2	1	1	0	0	0	0	1	0	1	1	0	0	0	2
1	30	2	3	3	0	2	3	3	2	2	1	1	1	1	1	1	2	0	1	0	10	4	0	1	0	20	1	1	5	4	4	0	2	0	1	0	1	0	3	3	2	1	2	4	4	2	1	1	2
1	35	1	2	1	0	1	1	1	1	1	1	1	1	1	1	1	1	0	0	0	8	1	0	0	0	4	1	1	1	1	0	0	1	1	3	1	0	1	1	3	1	1	1	2	0	1	1	0	2
1	33	2	2	1	1	2	1	3	2	2	2	1	2	2	2	1	2	0	0	0	3	2	0	0	0	3	1	1	5	1	0	1	0	0	3	0	0	0	0	0	0	3	0	1	1	0	0	0	2
1	39	5	3	4	1	1	0	6	1	2	2	1	1	2	2	2	0	0	0	0	3	0	0	0	0	4	1	1	3	0	0	0	0	0	1	0	0	0	0	0	0	0	0	0	1	0	0	0	2
1	28	4	3	1	0	0	0	4	2	2	2	1	2	2	2	1	5	0	0	0	1	7	0	0	0	2	0	0	1	1	5	1	1	1	1	1	1	1	1	2	2	1	1	1	1	1	1	1	1
1	43	4	2	3	1	1	0	5	1	1	2	1	1	1	1	1	1	0	0	0	5	1	0	0	0	6	1	1	3	2	5	0	2	1	2	1	0	1	1	0	0	1	0	0	1	0	1	0	2
1	25	3	1	4	5	3	5	5	1	1	1	1	1	1	1	1	2	4	3	1	6	3	5	2	4	4	1	1	2	3	3	3	1	1	3	4	4	3	2	1	3	3	1	3	2	4	2	3	2
1	33	6	2	1	1	1	0	1	2	2	2	2	2	2	2	2	1	0	1	0	3	2	0	1	0	4	0	1	2	0	0	0	0	0	0	0	0	0	0	0	0	0	0	0	0	0	0	0	2
1	32	4	4	1	2	2	1	3	2	2	2	1	2	2	2	1	3	1	1	0	3	4	1	2	0	3	1	1	2	5	5	1	1	1	1	3	1	5	1	1	1	2	1	4	1	1	1	1	2
1	35	2	3	1	1	1	1	5	2	1	2	1	2	2	2	2	0	0	1	0	1.5	0	0	1.5	0	2	0	1	2	1	2	1	1	1	1	1	1	2	0	0	0	2	0	2	0	0	0	0	2
1	32	5	2	3	1	2	0	4	2	2	2	2	2	2	2	2	2	0	0	0	4	2	0	0	0	5	1	1	3	2	2	1	1	1	2	1	1	3	1	3	2	4	3	3	1	1	2	1	2
1	29	1	4	3	3	2	1	3	2	2	1	2	1	1	1	2	2	1	1	2	4	4	3	2	3	5	1	1	4	3	0	3	3	0	3	0	2	1	3	4	2	3	2	3	2	2	4	1	1
1	40	3	3	0	0	2	0	2	2	1	2	1	2	2	2	1	0	0	1	0	1	1	0	2	0	3	0	0	2	2	2	1	1	1	3	1	1	2	2	1	1	1	1	4	2	1	1	1	2
1	32	6	2	1	0	1	0	3	1	1	2	1	2	2	2	1	1	0	0	0	3	3	0	0	0	4	1	1	3	2	0	0	1	1	1	2	0	0	2	0	0	0	0	2	2	0	0	0	2
1	35	6	2	1	0	4	0	2	2	2	2	1	2	1	2	2	1	0	1	0	2	2	0	2	0	4	0	1	2	1	1	1	1	2	3	1	1	1	1	1	1	1	1	1	2	2	1	1	2
1	30	3	2	1	1	2	0	1	2	2	2	2	2	2	2	2	1	0	1	0	0	1	0	1	0	0	0	1	2	1	1	1	1	1	2	1	1	1	1	1	1	2	1	1	1	1	1	1	1
1	32	5	1	2	1	1	1	3	1	1	2	1	2	2	2	1	3	0	0.5	0	4	4	2	0.5	0	3	1	1	3	2	1	2	2	1	2	1	2	1	1	1	1	2	1	2	2	2	1	1	2
1	33	5	1	1	1	2	0	0	1	1	1	1	1	1	1	1	1	0	1	0	3	1	0	1	0	3	1	0	3	1	3	1	1	1	1	1	1	1	1	1	1	1	1	2	1	1	1	1	2
1	34	4	2																																														1
1	40	5	3	2	1	2	3	4	2	2	1	2	2	2	1	2	15	0	0	1	20	4	0	0	2	5	0	0	2	1	1	1	1	1	2	1	1	3	1	1	1	1	0	1	1	0	1	1	2
1	33	4	2	1	0	2	1	3	2	2	2	2	2	2	2	2	2	0	1	0	2	3	1	1	0	2	1	1	2	2	0	1	0	0	2	0	1	0	1	0	0	0	0	0	0	0	0	0	2
1	30	4	2	1	1	1	1	3	2	2	2	1	1	2	2	1	1	0.5	0	0	3	6	2	0	0	10	1	1	3	2	2	0	1	1	2	2	0	1	0	0	0	0	0	2	2	0	0	0	2
1	39	5	2	20	0	15	0	0	1	1	1	1	1	1	1	1	1	0	1	0	0	1	0	1	0	0	0	1	4	4	4	4	4	5	4	4	4	5	4	4	4	5	4	4	4	5	4	4	2
1	26	5	3	2	1	1	1	3	2	1	1	1	1	1	1	1	5	0	1	0	5	10	0	1	1	10	1	1	3	1	2	1	2	1	1	1	1	1	1	1	1	1	1	2	2	1	1	1	2
1	34	9	2	2	2	2	0	4	2	2	2	1	2	2	2	2	0	0	0.5	0	3	3	0	2	0	5	1	1	5	4	5	1	1	1	3	1	2	4	2	1	2	5	1	4	4	2	1	1	2
1	37	6	3	3	2	2	0	3	2	2	2	1	2	1	2	1	3	0	2	0	3	2	0	2	0	3	1	1	2	2	2	0	2	1	3	1	1	1	1	1	2	2	1	3	2	1	0	0	2
1	33	1	2	0	0	4	1	4	2	2	2	1	2	2	2	1	0	0	0.4	0	1	0	0	0.4	0	1	1	1	3	1	1	1	1	0	2	1	1	1	1	1	1	1	1	1	2	1	1	1	2
1	31	3	1	1	1	3	2	1	2	2	2	2	2	2	2	2	3	1	6	1	1	0	0	0	0	0	0	0	2	2	2	1	2	2	0	3	2	2	2	3	2	2	2	1	0	0	0	0	2
1	31	5	2	2	1	1	1	2	2	1	2	1	2	2	2	1	1	0	0	0	2	3	2	0	0	2	1	1	2	3	1	1	1	0	2	0	1	1	1	1	1	2	1	2	2	1	1	1	2
1	36	7	2	3	1	2	0	4	2	2	2	1	2	2	2	1	3	0	0	0	2	3	0	0	0	2	1	1	4	3	1	1	1	1	1	1	1	1	1	1	1	2	1	1	1	1	1	1	2
1	35	2	3	2	0	1	0	1	2	2	2	1	2	2	2	2	2	0	0	0	3	3	0	0	0	0	0	1	3	0	1	0	0	0	3	0	0	0	0	0	0	0	0	2	0	0	0	2	2
1	32	4	2	1	0	2	0	4	2	2	2	2	2	2	2	2	2	0	0	0	4	2	0	0	0	6	1	1	5	4	2	1	1	0	1	0	1	1	1	2	1	2	1	4	2	1	1	1	2
1	39	7	2	1	0	2	0	4	2	2	2	1	2	2	2	1	2	0	1	0	3	4	0	2	0	4	1	1	3	2	2	1	1	1	3	1	1	1	1	2	1	2	1	2	2	1	1	1	2
1	40	4	2																																														2
1	24	3	3																																														1
1	41	7	2	1	2	4	1	5	2	2	1	2	2	2	1	2	0.5	0	0	0	1	2	0	1	0	2	1	1	3	2	1	0	3	1	2	1	1	1	1	1	2	2	1	1	2	1	2	1	2
1	33	3	2	1	0	1	0	2	2	2	2	2	2	2	2	1	0	0	0	0	1	2	0	0	0	1	0	0	1	1	0	0	0	0	1	0	0	0	0	0	0	0	0	0	0	0	0	0	2
1	34	5	2	2	2	1	1	3	2	2	2	2	2	2	2	2	1	0	0.25	0	0.5	2	2	0	0	2	0	0	0	0	0	0	0	0	2	0	0	0	0	0	0	0	0	0	0	0	0	0	2
1	31	3	3	3	0	0	2	4	1	1	1	1	2	2	2	2	9	6	0	3	10	9	0	0	0	20	1	1	5	5	5	5	4	0	3	0	0	0	0	2	0	5	0	5	5	5	3	0	1
1	40	6	2	4	1	2	1	5	2	1	1	2	1	2	1	2	5	0	2	0	4	3	0	0	0	3	1	1	2	1	2	1	1	1	2	1	1	1	1	1	1	1	1	1	1	1	1	1	2
1	21	2	4																																														1
1	33	6	1	3	2	2	1	4	2	1	1	1	1	1	1	1	2	1	0.5	0	1	2	2	1	0	2	1	1	3	1	1	0	1	0	3	0	0	0	0	0	1	0	0	2	0	0	1	0	2
1	33	6	2	1	1	1	0	3	2	2	2	1	2	2	2	1	1	0	0	0	2	2	0	0	0	2	1	1	5	2	1	1	1	1	1	1	1	1	1	2	1	2	0	2	1	1	0	0	2
1	29	4	1	3	2	1	1	4	2	2	1	2	2	1	1	2	1	0	0	0	2	3	0	0	0	4	1	1	3	1	1	0	1	0	0	0	0	0	0	2	1	0	0	2	1	0	0	0	1
1	29	7	2	1	1	1	0	3	1	1	1	1	1	1	1	1	1	1	15	0	3	3	1	15	0	3	1	1	4	4	1	0	2	0	2	2	0	2	4	1	0	0	1	2	1	1	0	0	2
2	29	4	2	2	1	2	0	3	1	2	2	1	2	2	2	1	1	0	0	0	1	2	0	0	0	2	1	1	3	3	2	1	1	1	2	3	1	1	2	1	1	2	1	3	2	2	2	0	2
1	34	4	2	2	1	3	1	3	2	2	1	1	2	1	1	1	2	0	0	0	3	3	0	1	0	3	0	0	2	1	1	0	0	0	2	2	0	0	0	0	0	0	0	0	0	0	0	0	1
1	34	8	3	3	1	2	1	3	2	2	1	2	2	2	1	2	1	0	0.5	0	3	2	1	2	0	4	1	1	4	2	2	1	1	2	3	2	1	1	3	1	1	2	2	2	3	2	1	1	2
1	34	5	2	2	0	3	0	4	2	1	2	2	2	2	2	2	1	0	0	0	2	1	0	0	0	2	1	1	2	0	1	0	2	2	3	3	0	0	0	1	1	0	0	2	1	1	0	0	2
1	32	1	3	1	0	1	1	2	1	1	1	1	1	1	1	1	2	0	0	0	7	2	0	0	0	7	1	1	5	1	5	0	3	1	4	4	4	3	5	3	1	2	1	0	1	1	1	5	1
1	28	3	2	1	0	5	1	2	1	1	2	2	2	2	2	2	2	0	1	0	0	3	0	2	0	0	1	1	2	2	1	1	0	0	0	0	0	0	0	1	0	0	0	0	2	0	0	0	2
1	42	6	2																																														2
2	36	7	1	1	1	2	2	6	1	1	2	2	2	2	2	1	3	0	0.5	0	3	3	2	0.5	0	4	1	1	2	1	2	0	2	0	3	0	0	1	0	1	1	2	1	3	1	0	0	1	2
1	23	3	2	3	0	2	2	1	2	2	1	2	2	2	2	2	0	0	0	0	2	2	0	0	0	4	1	1	3	5	2	2	2	2	3	2	1	2	1	1	2	3	1	3	3	2	4	1	1
1	34	7	2	1	1	2	1	3	2	2	2	2	2	2	2	2	1	0	0	0	2	1	0	0	0	2	1	1	3	2	2	0	1	0	2	1	1	0	1	0	0	2	0	2	1	1	0	0	2
1	30	6	2	2	1	2	1	2	2	1	2	1	2	1	2	1	2	0	0.5	0	2	2	0	0	0	2	0	1	1	1	0	0	0	0	1	1	0	0	0	0	0	0	0	1	0	0	0	0	1
2	35	4	2	6	1	5	3	3	2	2	1	1	2	2	1	2	4	0	3	1	4	3	0	2	1	4	1	1	3	1	1	1	1	1	2	1	1	1	1	1	1	1	1	1	1	1	1	1	1
1	40	7	2	0	0	3	0	3	2	2	2	1	2	2	2	2	1	0	1	0	3	1	0	0	0	3	1	1	3	1	3	1	1	1	1	1	1	3	1	1	1	1	1	1	2	1	1	1	2
1	28	5	2																																														2
1	35	5	3	1	1	2	1	3	2	2	2	2	2	2	1	2	1	0	0	0	3	1	0	0	0	0	1	1	2	1	0	0	0	0	2	1	0	0	0	0	0	1	0	0	2	1	1	0	2
1	27	2	2	1	0	0	0	2	2	1	2	2	2	1	1	2	20	0	0	0	12	10	0	0	0	10	0	0	3	3	1	5	1	1	2	1	0	2	1	2	2	1	1	2	2	1	1	1	1
1	32	3	2	1	0	1	0	2	1	1	1	2	1	1	1	2	1	0	0	0	3	1	0	0	0	3	1	1	3	1	0	1	1	2	1	1	1	3	1	1	1	2	1	4	2	1	1	1	2
1	36	3	2	3	0	1	0	0	2	2	2	1	1	1	1	2	2	0	0	0	2	4	0	1	0	5	1	1	3	2	2	1	1	1	3	2	1	2	1	1	1	3	1	2	0	0	2	0	1
1	33	4	3	2	0	2	0	4	2	2	2	1	2	2	1	1	3	0	1	0	4	2	0	1	0	6	1	1	4	2	2	1	1	1	1	1	0	0	1	1	2	1	0	2	0	2	0	0	2
1	39	5	2	3	1	2	3	6	2	2	2	1	2	2	2	1	1	0	0	0	2	1	0	0	0	2	0	0	2	1	1	2	1	1	1	0	0	0	0	0	0	0	0	1	0	0	0	0	2
1	37	3	2	2	1	2	0	4	2	1	1	2	2	2	2	1	4	1	0	0	3	5	2	0	0	3	0	0	2	1	1	1	1	1	3	1	0	1	1	2	1	1	1	1	1	1	1	1	2
1	31	5	1	2	1	2	1	3	2	1	2	2	2	2	2	1	4	0	0	0	4	2	1	1	0	4	1	1	4	2	0	1	0	0	1	1	1	1	1	1	0	0	0	0	1	0	0	0	2
1	33	4	3	1	1	2	2	3	1	1	2	2	2	2	2	2	2	0	0	0	2	1	0	0	0	2	1	0	2	1	1	0	1	1	3	1	0	0	1	1	1	1	1	1	0	1	1	1	2
1	29	4	2	2	1	1	3	3	2	2	2	2	2	2	2	2	0	0.5	1	0	3	1	0.5	1	0	3	1	1	4	5	4	4	1	0	3	0	1	1	2	1	2	3	2	4	2	1	0	1	2
2	33	5	1	3	2	2	0	4	2	2	2	2	2	2	2	2	2	1	0	0	4	4	2	0	0	4	1	1	1	0	5	0	0	0	2	0	2	1	1	0	1	0	0	1	2	0	1	1	1
1	38	5	2	2	1	3	1	3	2	2	2	1	2	2	2	1	8	0	0	0	1	3	0	0	0	2	1	1	3	1	1	0	1	2	2	2	1	1	1	1	1	1	1	1	1	1	1	1	2
1	30	5	1	2	1	3	0	4	2	2	1	1	2	2	2	1	2	0	0	0	2	2	0	1	0	2	1	1	3	1	2	1	2	0	2	1	2	1	1	1	1	1	1	1	2	1	1	1	2
1	30	6	1	1	1	2	0	1	2	1	2	1	2	2	2	1	0.5	0	1	0	2	2	0	1	0	2	1	1	2	0	2	0	1	0	2	2	0	0	1	1	1	1	0	1	0	0	0	0	1
1	35	6	2	4	2	2	3	5	2	2	1	1	1	1	1	1	0	0	0	0	1.5	3	0	0	0	4	1	1	3	2	1	1	1	1	2	2	2	2	1	1	1	1	1	3	2	1	1	1	2
1	32	4	2	1	0	1	1	3	1	2	2	1	2	1	2	1	1	0	0	0	3	4	1	0	0	3	1	1	4	1	1	0	1	1	3	2	1	0	0	0	0	3	0	0	1	2	0	0	2
2	40	5	2	1	0	1	1	3	2	1	1	1	2	1	1	1	5	0	5	0	5	5	0	7	0	6	1	1	3	1	1	1	1	1	1	1	1	1	1	1	1	1	1	1	1	1	1	1	2
1	40	6	3	3	1	2	1	4	2	2	1	1	1	2	2	1	2	0	0	0	2	2	0	0	0	2	0	0	2	2	3	1	1	1	2	1	1	1	1	1	1	2	1	1	1	1	1	1	2
2	33	5	1	1	0	2	0	3	2	2	2	2	2	2	2	2	1	0	1	0	0	2	0	1	0	2	0	1	3	2	1	0	1	1	1	1	0	0	0	0	0	0	0	2	2	0	0	0	2
1	28	5	4	2	0	1	0	2	1	2	2	1	1	2	2	1	2	2	0	0	7	2	2	0	0	7	1	1	5	5	2	1	2	4	2	0	2	3	3	1	2	1	2	5	4	1	1	1	2
1	32	5	2	1	1	2	0	3	2	2	2	1	2	2	2	1	2	0	0	0	1	1	0	0	0	1	1	1	2	3	1	2	1	1	1	1	1	1	1	1	1	1	0	1	1	2	1	1	2
1	23	3	2	3	1	2	1	5	1	2	1	2	1	1	2	2	2	0	0.5	0	2	4	0	2	0	4	0	0	2	1	1	1	1	1	1	1	1	1	1	1	1	2	1	2	1	1	1	1	2
1	35	7	1	3	1	1	1	4	2	2	2	1	2	2	2	1	2	0	2	0	2	2	0	0	0	2	1	1	3	2	1	1	1	1	2	1	1	1	2	1	1	1	2	2	1	1	1	1	2
1	31	3	1	1	1	2	1	1	2	2	2	2	2	2	2	2	0	0	1	0	3	1	2	1	0	3	0	0	1	1	1	1	1	1	1	1	1	1	1	1	1	1	1	1	1	1	1	1	2
1	34	5	2	1	1	2	0	0	2	1	2	1	1	1	2	1	1	0	1	0	1	1	0	2	0	1	0	0	2	1	1	2	1	1	2	1	1	2	1	1	1	1	1	1	1	1	1	1	2
1	34	4	2	2	2	2	0	3	2	2	2	2	2	2	2	2	2	0	0	0	1	2	2	0	0	2	1	1	3	1	0	0	0	0	1	0	0	0	0	0	0	1	0	1	1	0	0	0	2
1	40	3	2	1	0	5	3	5	2	2	2	1	2	2	2	1	4	0	1	0	5	5	0	0	2	3	1	1	3	3	0	4	3	2	4	3	5	2	3	1	2	2	0	1	3	5	1	1	1
1	32	5	2	1	0	2	1	3	2	2	2	1	2	2	2	1	0	0	0	0	2	1	0	0	0	2	1	0	3	1	2	2	2	1	3	1	1	1	5	5	1	4	3	5	4	1	2	2	2
1	37	4	2																																														2
1	32	6	2	2	1	3	1	4	1	1	1	1	1	1	1	1	3	0	2	0	2	3	0	2	0	2	0	0	2	2	3	2	0	0	1	1	0	0	0	0	0	0	0	0	0	0	0	0	2
2	37	2	3	1	1	2	2	3	2	2	2	1	2	2	2	1	14	0	5	0	5	14	0	5	0	5	1	1	3	2	1	1	1	1	2	1	1	1	2	1	1	2	1	3	2	1	1	1	2
1	34	5	1	1	1	1	1	4	2	2	1	2	2	1	1	2	1	0	0	0	2	1	2	0	0	4	0	0	1	1	1	0	1	0	1	0	0	1	0	0	0	0	0	0	0	0	0	0	2
1	40	5	2	2	2	2	2	2	2	2	1	1	1	1	1	1	2	0	0	0	6	3	0	0	0	6	1	1	2	1	1	1	0	0	2	0	0	2	1	1	0	2	0	1	1	0	0	0	1
1	31	2	3	2	1	2	1	4	2	1	1	2	2	1	1	2	1	0	0	0	4	4	2	0	0	6																							2
1	32	2	2	1	0	2	0	3	2	2	2	2	2	2	2	2	0	0	0	0	4.5	0	0	0	0	8	1	1	1	1	1	2	1	1	1	1	1	1	1	1	1	1	1	1	1	1	1	1	1
1	33	7	3																																														2
1	42	5	2	3	2	2	1	4	2	1	2	1	1	1	2	1	3	0	0.5	0	3	3	0	0	0	4	1	1	3	2	3	1	2	2	3	2	3	4	2	1	2	2	1	4	3	2	2	1	2
2	40	4	1	3	1	4	1	3	2	2	1	1	2	2	1	1	2	0	1	0	2	4	0	2	0	4	1	1	3	1	2	2	2	1	2	1	2	1	3	2	2	1	2	2	1	2	1	2	2
1	32	4	2	2	2	1	2	4	2	1	1	2	1	2	2	1	2	0	0	2	1	3	0	0	0	4	1	1	4	4	2	0	2	0	1	1	2	1	3	3	1	0	1	2	1	1	1	1	1
1	29	2	2	3	6	5	0	7	2	2	2	2	2	2	2	2	0	0	0	0	6	0	0	0	0	6	1	0	2	2	1	0	1	3	2	1	0	0	0	0	0	2	0	2	1	1	2	2	2
1	40	2	2	3	2	2	1	2	2	2	2	2	2	2	2	2	2	0	1	0	2	2	0	1	0	2	0	0	2	1	1	1	1	1	2	1	1	2	1	1	1	1	1	2	1	1	1	1	2
1	33	3	2	1	0	2	0	2	1	2	2	2	1	2	2	2	1	0	2	0	0	2	0	2	0	0	1	1	3	2	1	1	3	0	1	1	1	3	2	2	1	1	1	3	3	2	0	0	2
1	36	7	2	1	0	0	0	4	2	1	2	1	2	2	2	2	0	0	0	0	4	1	1	0	0	3	1	1	5	5	4	2	2	1	2	2	1	0	1	1	1	1	1	2	2	2	1	1	2
1	42	5	2	3	1	2	2	4	1	2	2	2	1	2	2	1	1	0	1	0	2	3	0	1	0	6	0	0	1	1	1	1	1	1	4	1	1	2	1	1	2	1	1	3	1	1	1	1	1
1	39	5	3	3	1	3	2	3	1	2	2	1	1	2	2	1	1	0	0	0	2	3	1	0	0	3	1	1	2	1	1	0	0	0	3	1	0	0	0	0	0	0	0	0	1	0	0	0	1
1	39	5	3	1	0	2	0	2	2	1	2	1	2	2	2	2	0	0	0.5	0	6	0	0	0.5	0	4	1	1	5	5	4	0	2	1	5	1	2	1	2	2	3	4	2	4	2	1	2	2	1
2	37	4	2																																														1
2	31	2	2	1	0	2	0	2	2	2	2	2	2	2	2	2	0	0	2	0	0.5	0	0	2	0	0.5	0	0	2	1	0	1	0	0	1	2	1	0	0	0	0	0	0	1	0	0	0	0	2
1	30	4	2	1	1	2	0	0	2	2	2	2	2	2	2	2	1	1	0	0	2																												2
1	31	5	1																																														2
1	33	5	3																																														2
1	34	2	2	2	1	1	0	1	2	2	2	2	2	2	2	2	2	0	0	0	0	1	0	0	0	0	0	0	2	1	0	0	0	0	4	1	1	0	0	0	0	0	0	0	0	0	0	0	2
2	34	4	1	3	1	3	1	2	1	1	2	2	1	1	2	1	2	0	2	0	1	6	2	2	2	2	1	1	4	3	1	1	3	1	3	2	0	2	2	3	1	1	2	2	2	2	1	1	1
1	40	8	1	1	1	3	1	2	2	1	2	1	2	2	2	1	0	0	0	0	1	2	0	2	0	1	0	0	2	1	5	1	1	1	3	1	1	1	1	1	1	3	1	1	1	1	1	1	2
2	31	3	2	1	1	3	1	5	1	1	1	1	2	1	1	1	2	0.5	3	0	5	4	2	6	0	6	1	1	2	1	1	2	1	1	2	2	2	1	1	1	1	1	1	3	1	1	1	1	1
1	29	5	2																																														2
1	40	6	1	1	1	3	1	3	2	2	2	1	2	2	2	2	1	1	0	0	1	2	0	1	0	0	0	0	3	1	2	0	1	0	3	2	0	0	0	0	0	0	0	0	0	0	0	0	2
1	29	5	2																																														2
1	38	4	2	2	1	2	3	5	1	1	1	1	1	1	2	1	2	0	0	0	6	2	0	0	0	6	1	0	2	1	3	1	1	2	1	2	1	1	1	1	1	2	1	3	1	1	2	1	1
2	37	7	3	1	1	4	0	4	2	2	1	2	2	2	1	2	3	0	1	0	2	4	0	2	0	1	0	0	1	1	1	1	1	1	2	1	1	1	1	1	1	1	1	1	1	1	1	1	2
1	35	4	2	0	0	0	0	2	2	2	2	2	2	2	2	2	0	0	0	0	1	0	0	0	0	1	1	1	3	2	1	1	0	1	1	2	0	1	0	0	0	1	0	2	3	0	0	0	2
1	33	2	3																																														1
1	35	4	2	1	1	1	1	1	2	2	2	1	2	2	2	1	2	1	2	0	8	2	1	2	0	8	1	1	3	3	1	2	1	1	2	1	2	3	2	1	1	2	2	3	2	1	1	1	2
1	33	4	2	3	1	1	2	3	1	2	2	1	1	2	2	1	2	1	0	0	3																												1
1	33	5	3	1	0	2	0	3	2	2	2	1	2	2	2	2	3	0	1	0	6	2	0	2	0	6	1	1	4	2	5	2	2	3	4	3	1	0	2	1	0	0	0	0	1	0	1	0	2
1	30	4	3	2	1	1	1	2	2	2	1	1	2	2	1	1	2	0	0	0	1	3	2	0	0	2	1	0	2	2	3	1	1	1	2	2	1	2	1	1	1	1	1	1	1	1	2	1	1
1	36	8	2	2	0	4	0	5																																									2
2	34	3	2																																														2
1	40	7	2	1	1	1	0	2	2	2	2	2	2	2	2	2	0	0	0	0	1	0	0	0	0	1	0	1	4	1	0	1	1	1	2	0	0	0	0	0	0	0	0	1	2	1	0	0	2
2	39	5	2	1	1	2	1	0	2	2	1	2	2	2	2	2	2	0	2	0	1	0	0	2	0	2	0	0	1	1	1	1	1	1	1	1	1	1	1	1	1	2	1	2	1	1	2	1	2
1	35	6	2																																														2
2	29	3	2	2	1	0	1	4	2	2	2	1	2	1	2	1	1	0	0	1	1	5	0	0	10	7	1	1	3	2	2	1	1	0	1	1	1	2	1	1	1	1	1	3	2	1	3	1	1
1	36	2	2	2	1	1	1	3	1	1	1	1	1	1	1	1	8	0	1	0	4	9	0	1	0	5	1	1	1	1	2	1	2	1	1	1	1	1	1	1	1	1	1	1	2	1	1	1	1
1	41	3	3	1	0	2	1	4	2	2	2	1	2	2	2	2	1	0	1	0	4	1	0	1	0	2	0	0	2	1	1	2	1	1	3	1	0	0	1	1	1	2	1	2	2	1	1	1	2
1	36	5	1	1	1	2	1	0	2	1	2	1	2	2	2	2	1	0	0	0	1	1	0	0.5	0	1	1	1	1	1	1	1	1	1	1	1	1	1	1	1	1	1	1	1	1	1	1	1	2
1	43	7	3	1	1	5	0	6	2	2	2	2	2	2	2	2	1	0	0	0	2	5	0	0	0	3	1	1	2	1	1	1	1	1	3	2	1	1	1	1	1	1	1	1	1	1	2	1	2
1	28	5	2	1	1	3	0	2	1	1	1	1	2	1	2	1	8	6	5	0	12	5	2	3	0	8	1	1	4	4	2	0	4	1	4	0	1	4	2	4	3	2	2	4	3	4	4	1	2
1	34	6	2																																														2
1	31	4	2	1	1	2	1	0	2	2	2	2	2	2	2	2	2	1	1	0	0	5	0	2	0	0	1	1	2	2	2	3	2	3	3	3	3	4	5	4	4	4	4	3	3	4	3	4	2
2	34	2	3	3	1	3	3	4	2	1	2	1	2	1	2	1	2	0	1	12	3	2	0	0	12	3	0	0	1	0	0	0	0	0	1	0	0	1	0	2	0	0	0	0	0	0	0	0	1
1	34	7	3	3	1	2	0	5	2	1	2	1	2	2	2	1	2	0	1	0	2	3	0	1	0	4	1	1	3	1	0	0	1	1	2	1	0	1	1	1	0	0	0	2	1	0	0	0	2
1	34	2	2	1	1	1	0	3	2	2	2	2	2	2	2	2	2	0	0	0	3	2	0	0	0	4	1	1	2	1	1	2	0	0	1	0	0	1	0	0	0	2	0	0	2	0	0	0	2
1	34	7	2	2	0	1	0	3	2	2	2	2	2	2	2	2	2	0	0.5	0	2	2	0	0.5	0	3	1	1	3	1	2	0	1	2	1	1	1	2	1	1	0	0	0	0	1	0	0	0	2
2	43	5	2	3	2	3	1	5	2	2	1	2	2	1	1	2	10	4	1	0	20	6	6	1	0	4	0	0	1	1	2	0	0	0	1	0	0	0	0	1	0	1	0	0	0	0	0	0	1
1	35	5	3	2	1	1	0	3	2	2	2	2	2	2	2	2	3	1	1	0	10	2	1	1	0	5	1	1	2	1	1	0	1	0	2	2	0	2	1	1	1	2	0	2	1	0	0	0	2
1	36	1	2	4	1	3	6	7	1	1	1	1	2	2	2	1	1	0	0.5	0.25	5	2	0	0	0.25	6	1	1	3	1	1	2	2	1	1	2	1	1	1	1	1	2	1	2	2	1	2	1	1
1	32	5	3	1	1	1	1	1	2	2	2	1	2	2	2	1	2	0	0	0	2	2	0	0	0	2	0	1	4	2	2	1	1	1	2	1	0	0	1	1	1	3	2	3	3	0	0	0	1
2	31	4	2	1	0	1	1	2	1	2	2	2	2	2	2	2	4	1	0	2	0	3	2	0	2	2	0	0	2	3	1	1	1	1	1	1	2	1	1	1	1	1	1	1	1	2	1	2	1
1	35	3	2	2	2	2	0	3	2	1	2	1	2	2	2	2	2	0	1	0	3	6	2	2	0	3	1	1	4	1	2	1	1	1	3	1	1	1	1	1	1	0	0	0	2	1	1	1	2
1	36	3	2	1	0	3	1	2	2	2	2	1	2	2	2	1	0.5	0	0.5	0	2	0.5	0	1	0	2	1	1	3	2	2	1	1	2	4	1	1	2	3	2	2	1	2	2	2	2	2	1	2
1	38	4	2																																														2
1	39	5	2	3	1	3	1	3	2	2	2	2	2	2	2	1	1	0	1	0	3	1	0	1	0	3	1	1	3	1	1	1	1	1	1	2	1	3	3	2	1	3	1	4	4	1	2	1	2
1	32	5	1	1	1	2	0	3	2	2	2	1	2	2	2	1	0	0	1	0	3	0	0	0	0	2	0	1	1	1	1	2	1	1	4	1	1	2	1	1	1	1	1	1	0	1	1	1	2
1	30	5	3																																														2
1	21	2	2	2	0	1	4	5	2	1	2	1	2	1	1	1	0	1	1	0	1	3	1	5	2	4	0	1	3	2	1	1	1	1	1	1	2	1	1	1	2	2	1	2	3	1	2	1	1
1	28	3	3																																														1
1	29	3	2	2	1	1	1	5	1	2	1	2	1	2	2	1	1	0	0	0	5	3	0	1	0	6	1	0	3	1	1	1	0	1	2	0	0	0	0	0	0	1	0	0	0	0	0	0	2
1	33	5	3	3	0	4	1	4	2	2	2	1	1	2	2	2	1.5	0	0	0	1.5	2	3	0	0	2.5	1	1	3	2	2	1	1	1	2	1	1	1	1	1	1	1	1	1	1	1	1	1	2
2	35	1	2	3	2	2	0	0	2	2	2	1	2	2	2	1	2	0	0	0	1	4	2	0	0	6	0	1	2	0	0	0	0	0	2	2	0	0	0	0	1	1	0	1	1	0	0	0	2
1	31	6	2	1	1	2	3	4	1	2	2	1	1	2	2	1	1	0	0	0	4	1	0	0	1	4	1	1	5	4	1	2	1	2	3	3	2	1	5	1	4	2	2	3	2	2	1	1	1
1	35	4	1																																														1
1	32	8	1																																														2
1	40	6	2	1	0	1	0	3	2	1	2	1	2	2	2	2	1	0	0	0	2	4	0	0	0	2	1	1	4	2	2	2	1	1	3	1	1	2	2	1	1	2	1	2	3	1	1	1	2
1	36	7	1	1	1	2	2	4	2	2	2	2	2	2	2	2	1	0	0.25	0	3	1	0	0	0	3	0	0	1	1	2	0	0	0	1	0	0	0	0	0	0	0	0	0	0	0	0	0	2
1	41	4	2	1	1	5	0	3	1	1	2	1	2	2	2	2	0	0	2	0	2	3	0	2	0	2	1	1	4	2	2	1	1	2	2	2	0	0	1	1	0	0	0	1	2	0	0	0	2
1	31	5	3	1	1	1	1	5	1	2	2	1	2	2	2	1	1	0	0	0	6	2	0	0	0	6	1	0	2	1	3	3	1	1	1	1	1	2	2	1	2	1	1	2	1	1	1	1	2
1	27	3	3	2	1	1	1	2	1	1	1	1	2	1	2	2	22	0	0	0	10	3	0	0	0	5	1	1	4	1	2	0	2	0	3	1	1	1	1	1	2	2	1	3	1	0	2	0	1
1	40	6	1	1	1	2	0	2	1	1	2	1	1	2	2	1	2	0	0	0	4	4	0	0.5	0	4	1	0	4	4	2	3	1	2	4	3	1	5	2	1	1	2	1	3	1	1	2	2	2
1	30	4	2	1	0	2	0	3	2	2	2	2	2	2	2	2	1	0	3	0	0	1	0	3	0	0	1	1	3	3	2	0	1	1	2	0	2	2	2	2	3	1	2	2	2	2	2	2	2
1	39	6	1	1	1	2	0	4	2	1	2	1	2	2	2	2	0.5	0	0.5	0	3	0	0	1	0	1	1	1	3	3	1	2	2	1	2	2	2	2	1	1	1	2	1	2	1	1	1	1	2
2	43	5	3	1	0	1	1	3	2	2	1	1	1	2	1	1	3	0	2	0	2	2	0	1	0	1	0	1	2	1	1	1	1	1	2	1	2	1	1	1	1	1	2	2	1	1	1	1	2
2	32	4	1	0	0	2	0	2	2	1	2	1	2	2	2	1	0	0	0	0	2	0	0	0	0	2	0	0	2	1	1	0	0	0	1	1	0	0	0	0	0	0	0	0	0	0	0	0	2
1	34	2	1	1	1	2	0	4	2	2	2	2	2	2	2	2	1	0	0	0	3	1	1	0	0	2	1	1	4	2	1	0	1	0	3	2	0	0	2	0	1	0	0	2	2	1	0	0	2
1	38	7	2	4	0	1	2	4	1	2	2	2	1	2	2	2	1	0	0	0	3	1	0	0	0	3	1	1	4	1	4	0	1	0	3	1	0	4	1	1	1	2	1	2	1	0	1	2	2
2	33	5	1	1	1	2	0	3	2	1	1	2	2	2	2	1	1	0	0	0	2	1	1	0	0	2	1	1	3	2	0	0	1	0	2	0	0	0	0	0	0	0	0	2	2	1	0	0	2
1	26	5	2	1	0	2	1	3	2	2	2	1	2	2	2	2	0	0	1	0	2	1	0	0	0	1	1	1	3	1	1	1	3	1	2	0	0	0	0	0	0	0	0	0	2	1	0	0	2
1	34	6	1	2	1	2	1	3	2	2	2	1	2	2	2	1	2	0	0.25	0	2	2	0	0	0	2	1	1	2	2	1	0	0	0	1	0	0	1	1	0	0	1	0	2	2	1	0	0	2
1	31	3	2	2	2	1	2	3	1	2	1	1	1	2	2	2	3	1	0	0	6	4	1	1	1	10	1	0	2	1	1	2	1	0	2	0	0	1	0	0	0	1	0	1	4	0	1	1	1
1	36	3	3	2	1	2	0	3	2	2	1	2	1	2	1	2	1	0	1	0	0	1	0	0	0	0	1	1	3	3	1	0	2	0	3	0	0	0	0	0	0	0	0	1	0	0	0	0	2
1	35	6	2	1	1	2	2	3	2	2	2	1	2	2	2	1	1	0	0	0	2	2	0	0	0	4	1	1	2	2	1	0	2	0	1	0	1	0	1	0	0	1	0	1	0	0	0	0	2
1	32	6	3	1	0	2	1	1	2	1	2	1	2	2	2	1	1	0	1	0	1	2	1	1	0	1	1	1	2	1	1	1	1	1	2	1	1	1	1	1	1	1	1	1	2	1	1	1	2
1	29	1	2	2	0	3	2	3	2	1	1	2	2	1	1	2	3	3	1	0	12	4	0	0	0	12	0	0	2	1	1	0	0	0	1	0	0	0	0	0	0	0	0	0	0	0	0	0	1
1	36	3	2	1	1	3	1	4	2	2	2	1	2	2	2	1	4	0	5	0	3	4	0	5	0	2	1	1	4	3	1	1	2	1	2	1	1	2	1	2	1	1	1	1	2	1	1	1	2
1	39	6	3	2	4	2	3	7	2	1	2	2	2	2	2	2	0	3	3	0	3	0	5	5	0	10	1	1	1	1	0	0	1	1	1	1	1	1	1	1	0	1	0	2	4	0	1	1	2
1	30	5	2	4	1	1	9	4	2	2	2	2	2	2	2	2	2	0	0	0	1	1	2	0	0	0	1	1	4	3	0	0	0	0	1	2	0	0	1	0	0	0	0	2	2	0	0	0	2
1	36	5	2	1	1	1	0	3	2	2	2	1	2	2	2	1	1	0	1	0	2	2	0	1	0	3	0	0	2	1	1	0	0	0	1	1	0	0	0	0	0	1	0	1	0	0	0	0	2
1	36	4	2	1	0	1	0	3	2	2	2	2	2	2	2	2	1	0	1	0	3	1	0	2	0	3	1	1	3	2	2	0	1	1	3	1	2	1	1	1	1	1	1	1	2	2	1	1	2
1	32	3	2	2	1	2	0	4	2	2	2	1	2	2	2	1	1	1	1	0	4	1	1	0	0	5	1	1	3	2	2	2	1	1	2	1	0	2	3	2	2	2	1	2	2	1	1	1	2
2	34	5	2	1	1	1	0	3	2	2	2	1	2	2	2	1	2	0	1	0	3	4	0	1	0	4	1	1	2	1	0	0	1	0	0	0	0	0	0	0	0	0	0	0	2	0	0	0	2
1	35	6	2	2	0	1	0	2	2	2	2	2	2	2	2	2	2	0	1	0	0	2	0	0	0	0	1	1	5	1	0	0	0	0	0	0	0	0	0	0	0	0	0	2	1	0	0	0	2
1	38	4	2	1	1	20	10	10	1	2	2	2	2	2	1	1	1	0	2	0	1	0	2	0	0	2	1	1	2	3	2	4	1	3	3	3	1	0	0	0	1	1	1	3	2	2	1	0	2
1	34	3	2	2	1	2	0	1	2	1	2	1	2	2	2	2	0	0	1	0	1	1	0	1	0	1	0	1	3	2	0	0	2	0	2	0	1	0	0	0	0	0	0	0	0	0	0	0	2
1	36	5	3	1	0	2	0	2	1	1	2	2	2	2	1	2	1	0	0	0	2	1	0	0	0	2	1	1	3	1	2	1	1	0	1	1	0	0	2	1	1	1	0	2	0	0	1	0	2
2	43	8	2	1	1	1	0	3	1	2	1	2	1	1	1	2	0	0	5	0	0	3	0	2	0	0	0	0	2	2	2	0	1	1	1	0	0	0	1	1	2	1	1	2	1	1	1	1	1
1	36	7	1	2	0	2	1	6	2	2	2	1	2	1	2	1	1	0	0	0	2	3	0	0	0	6	0	0	1	1	0	0	1	1	2	0	0	0	1	0	0	0	0	1	0	0	1	0	2
1	40	4	3	1	1	2	0	4	1	1	2	2	2	2	2	2	0	0	0	0	3	3	0	0	0	1	1	1	2	1	1	1	1	1	1	1	1	1	1	1	2	2	1	1	1	1	1	1	2
1	35	2	2	2	1	1	1	3	2	1	2	1	2	1	2	1	2	0	0	0	0	2	2	0	0	4	1	1	4	2	0	1	2	1	3	1	0	2	1	1	2	3	1	4	3	1	1	1	2
1	34	6	2	3	2	0	3	6	1	1	1	1	2	2	1	1	2	0	0	0	6	2	0	0	0	6	1	1	2	1	1	1	1	1	1	1	1	1	1	1	1	1	1	2	1	1	1	1	2
1	37	4	1	1	0	1	0	5	1	2	2	2	1	2	2	2	1	0	0	0	2	2	0	0	0	3	1	1	3	1	2	2	1	0	0	0	0	1	0	0	1	0	0	2	2	0	0	0	2
2	34	6	3	2	1	1	2	2	2	2	2	2	2	2	2	2	1	0	7	0	0.5	1	0	0	2	0	0	0	1	0	0	0	0	0	0	0	1	0	0	0	0	0	0	0	0	0	0	0	2
1	35	4	3	4	2	4	3	5	1	2	1	2	1	2	1	2	4	0	2	0	6	6	0	3	1	6	1	1	3	2	1	2	2	0	1	0	0	0	0	0	1	0	0	1	3	1	0	0	1
1	33	4	2	1	1	0	1	3	2	2	2	1	2	2	2	2	0	0	0	0	3	2	0	0	0	1	1	1	3	1	1	1	1	1	2	0	0	0	1	0	2	3	0	2	4	0	0	0	1
1	36	7	1	2	1	2	0	4	1	2	2	1	2	2	2	2	0	0	1	0	4	1	1	1	0	2	1	0	5	4	3	0	1	1	5	3	0	0	2	3	1	1	0	2	0	0	0	0	2
2	43	6	3	2	2	6	0	6	1	1	2	2	1	2	2	2	0	0	3	0	1	0	0	6	0	2	0	0	2	2	2	1	1	1	2	1	1	2	1	1	1	1	1	1	1	1	1	1	2
1	35	5	2	1	1	1	1	2	1	1	2	2	2	2	2	1	0	0	0.5	0	1.5	1.5	0	3	1	5	0	1	2	1	1	1	0	2	2	2	0	0	0	0	1	0	0	1	1	0	0	0	1
2	39	1	3	1	1	2	1	4	2	2	2	1	2	2	2	1	4	4	4	0	4	1	2	4	1	3	1	1	3	2	1	0	1	2	2	2	0	1	1	1	1	2	1	1	2	1	2	1	2
1	35	5	3	2	0	2	0	2	2	2	2	2	2	2	2	2	1	0	3	0	2	1	0	4	0	3	0	0	2	1	1	1	1	0	1	1	1	1	0	0	1	0	0	0	1	0	0	0	2
1	22	2	2	2	1	1	4	2	2	2	2	2	2	2	1	1	14	4	0	2	20	8	2	0	1	6	1	1	0	0	1	1	1	0	1	0	1	0	0	2	0	0	0	0	1	0	1	0	1
1	41	5	2	1	1	1	2	2	2	2	1	1	2	1	1	2	2	0	0	0	4	3	1	0	0	4	1	0	2	2	2	1	1	1	1	1	1	1	2	1	1	2	1	2	2	1	1	1	1
1	39	6	2	2	1	2	1	4	2	2	2	2	2	2	2	2	1	0	0	0	2	2	0	0	0	4	0	0	1	1	2	1	1	1	3	1	1	1	1	1	1	1	1	1	1	1	1	1	2
1	41	6	2	2	1	2	2	6	2	1	2	1	2	2	2	1	1	1	0	0	4	2	2	0	0	4	1	1	4	1	3	0	0	0	2	0	0	1	2	1	1	2	0	3	2	0	0	0	2
1	36	5	2	3	1	2	1	3	2	2	2	1	2	2	2	1	1	0	0	0	1	2	2	1	0	2	0	0	2	1	1	0	0	0	2	0	0	0	0	1	1	0	0	1	0	0	0	0	2
1	34	5	3	2	2	5	0	5	1	1	1	1	1	1	1	1	3	0	0	0	0	6	0	0	0	0	1	0	3	5	5	0	2	3	3	2	1	2	2	3	2	4	2	4	3	3	4	1	2
1	30	5	3	4	3	3	1	4	2	1	2	2	2	2	2	2	1	0	0	0	3	3	0	1	0	2	1	1	3	1	2	2	1	1	2	1	2	2	2	1	2	2	1	3	2	2	1	1	2
1	29	4	3	0	0	7	0	7	1	1	1	2	1	1	1	2	0	0	5	0	7	0	0	0	0	8	1	0	2	0	3	3	3	3	2	1	5	3	4	2	3	3	2	5	2	4	1	2	2
1	34	5	2	4	4	2	4	5	2	2	2	1	2	2	2	1	2	0	0	0	2	3	1	0	0	2	1	1	4	2	1	1	1	1	1	1	0	0	2	0	2	2	2	2	2	0	0	0	2
1	40	5	1	1	1	1	0	2	2	2	2	2	2	2	2	2	0	0	1	0	0	2	0	1	0	2	1	1	3	2	1	1	1	1	3	1	1	1	1	1	2	1	1	2	2	1	1	1	2
1	30	4	2	1	0	1	3	0	2	1	2	1	2	2	2	1	3	0	2	1	0	2	0	1	0	0	1	1	4	1	1	2	1	1	3	1	1	0	2	0	2	1	0	2	3	1	2	0	2
1	35	4	2	3	1	1	2	3	1	1	2	1	1	2	2	1	2	0	0	0	5	3	0	0	0	6	1	1	4	3	5	1	2	0	4	0	1	2	2	2	2	1	1	2	1	1	2	2	1
1	30	5	2	2	0	2	2	6	1	2	2	1	1	2	2	1	2	0	0	0	2	3	1	0	0	3	1	1	3	2	2	0	2	0	2	0	0	0	0	0	0	0	0	2	2	0	0	0	2
2	34	7	3	2	2	2	3	2	2	2	2	2	2	2	2	2	2	0	0	0	3	4	0	0.5	0	5	1	1	5	4	2	1	1	0	4	1	1	0	0	0	0	0	0	1	4	0	0	0	1
1	34	4	2	2	1	2	0	3	1	1	1	1	1	1	1	1	4	0	1	0	5	4	0	1	0	5	1	1	2	1	2	2	2	1	2	1	1	1	1	1	2	1	1	2	2	1	1	1	2
1	40	5	2	2	1	3	1	4	2	2	2	2	2	2	2	2	2	0	0	0	2	8	0	0	0	4	0	0	3	1	1	0	0	0	4	0	0	2	3	1	1	2	0	0	0	0	1	0	2
1	35	9	2	2	1	2	0	3	1	1	2	1	2	2	2	1	1	0	1	0	2	1	0	1	0	2	0	0	2	1	2	0	0	0	1	0	0	0	0	0	0	1	0	0	0	0	0	0	2
1	35	2	3	1	1	1	1	5	1	1	1	2	1	1	1	2	10	2	2	0	80	8	2	0	0	30	1	1	3	2	1	0	2	1	4	1	0	1	1	2	2	2	2	1	1	1	2	1	2
2	32	5	2	1	0	0	1	2	2	2	2	1	2	2	2	1	2	0	0	1	4	3	0	0	3	5	1	1	2	2	2	1	1	1	2	1	1	1	1	1	2	2	1	2	1	1	1	1	1
1	37	5	3	2	1	1	0	4	2	2	2	2	2	2	2	2	1	0	0	0	2	2	0	0	0	5	1	1	3	3	1	1	1	1	3	1	1	1	1	1	2	1	1	2	2	1	1	1	1
1	31	2	2	2	1	3	0	2	1	1	2	1	1	1	2	1	5	2	0	0	6	8	4	0	0	16	1	1	4	1	1	2	1	1	3	1	1	2	1	1	2	1	1	2	2	1	1	1	2
1	27	5	1	2	2	1	5	3	2	2	2	1	2	2	2	1	4	3	1	0	0	4	2	2	0	0	0	0	2	1	1	1	1	1	1	1	1	1	1	1	1	2	1	2	1	1	1	1	2
1	34	4	2	2	2	2	0	2	1	1	2	2	1	2	2	2	2	0	0	0	2	2	0	0	0	2	1	1	4	1	2	1	4	1	3	1	1	1	1	2	1	1	1	1	3	1	1	1	1
1	31	4	2	1	0	2	0	2	2	1	2	2	2	2	2	1	0.5	0	0	0	2	1.5	0	0	0	2	1	1	3	2	1	1	1	1	3	1	1	2	1	1	1	2	1	2	2	1	1	1	2
1	28	3	2	1	0	2	1	3	2	2	2	2	2	2	2	1	1	0	1	0	8	1	0	1	0	8	1	1	1	4	1	1	1	1	4	1	1	1	1	1	1	1	1	1	1	1	1	1	2
2	46	5	2	1	0	2	0	4	2	1	2	2	2	2	2	2	0	0	0	0	1	3	0	0	0	4	1	1	2	2	0	1	2	1	3	1	2	3	1	0	2	3	0	3	2	1	2	1	2
1	34	5	2	1	0	5	1	2	2	2	1	2	2	2	1	1	5	0	0	0	20	8	0	0	0	10	1	1	3	1	1	0	1	1	3	1	1	1	1	1	1	2	1	1	2	1	1	1	2
1	35	5	2	1	1	1	2	4	1	2	2	1	1	1	2	1	2	0	0	0	3	4	0	0	0	3	1	1	2	2	1	1	1	1	3	2	1	2	2	1	1	1	1	1	1	1	1	1	2
1	31	3	2	2	1	1	1	3	2	2	2	1	2	2	2	1	1.5	0	0.5	0	1.5	2	0	1	0	1.5	1	1	2	1	1	0	1	1	3	1	1	1	2	1	1	0	1	2	2	1	1	1	2
1	35	6	1	2	1	2	1	3	2	2	2	1	2	2	2	2	20	2	10	0	5	8	2	4	0	3	0	0	2	0	0	0	0	0	2	0	0	0	0	2	1	0	0	2	1	0	0	0	2
1	36	5	2	1	1	2	1	4	2	2	2	1	2	2	2	1	5	0	0	0	5	2	0	0	0	4	0	0	1	1	1	1	0	0	1	0	0	0	0	0	1	0	0	1	0	0	0	0	1
1	39	6	2	1	1	1	0	1	2	2	2	1	2	2	2	1	1	0	0	0	3	2	0	0	0	2	0	0	1	2	1	0	0	0	1	0	0	0	0	0	0	1	0	0	0	0	0	0	2
1	40	3	2	0	0	2	0	3	2	2	2	2	2	2	2	2	1	0	1	0	2	2	0	1	0	4	0	1	2	0	2	0	0	0	2	0	0	0	2	0	0	1	1	2	0	0	2	0	2
1	43	5	3	1	1	1	0	4	2	2	2	1	2	2	2	1	0.5	0	1	0	1	1	0	0.5	0	1	0	0	2	2	1	2	1	1	2	1	1	1	1	1	1	1	1	1	1	1	1	2	2
2	31	6	2	1	1	2	0	3	2	1	2	2	2	2	2	2	1	0	0.5	0.5	1	1	0	1	1	1	1	1	4	1	2	1	1	0	2	2	1	0	1	0	0	2	1	2	2	1	1	0	2
1	27	5	2	3	3	6	2	5	1	1	1	1	1	1	1	1	3	0	1	0	5	5	0	2	0	6	1	1	5	5	2	1	2	1	3	3	1	4	4	4	1	2	1	4	5	1	4	4	1
2	32	5	1	3	1	2	2	4	2	1	1	1	1	1	1	1	1	4	0.25	0	3	1	0	0.25	0	1	1	1	4	2	1	0	1	3	2	3	2	1	1	1	0	0	1	3	3	0	1	0	1
1	32	4	2	1	1	1	0	2	2	1	2	1	2	1	2	1	0	0	1	0	3	0	0	1	0	3	1	1	5	4	1	1	2	2	1	3	0	0	2	1	3	1	2	3	2	1	0	1	2
1	42	6	2	2	1	1	3	4	2	2	2	1	2	2	2	1	2	0	0	0	5	8	0	0	0	10	1	1	2	1	2	2	1	1	3	1	1	1	1	2	1	2	1	1	1	1	1	1	2
2	30	3	4	1	1	2	3	3	2	2	2	2	2	2	2	2	0	1.5	0	0	1	1	1.5	0.5	1	1	1	1	1	1	1	1	1	1	2	2	1	2	1	1	1	1	1	2	1	1	2	1	2
1	28	1	2	3	0	0	0	3	1	1	2	2	2	2	2	1	0	0	0	0	1	0	0	0	0	3	0	1	2	0	0	0	1	0	2	0	1	3	2	1	1	2	1	2	1	2	1	1	1
2	32	3	2	1	0	6	0	1	1	1	1	1	1	1	1	1	1	0	5	0	0	0	0	0	0	0	1	0	1	1	1	1	1	1	2	1	2	2	1	1	1	1	1	1	1	1	1	1	2
1	27	1	3	1	1	3	4	6	2	2	2	1	2	2	2	1	1	0	3	0	1	1	0	4	0	1	1	1	2	2	0	1	0	0	3	0	0	0	0	1	0	0	0	1	1	0	0	0	1
1	35	3	1	1	0	2	0	1	2	2	2	2	2	2	2	2	1.5	9	0	0	2	1.5	0	0	0	2	1	1	3	1	2	1	1	1	1	1	1	1	1	1	1	2	1	1	2	1	1	1	2
1	38	5	3	1	1	3	0	4	2	1	2	1	2	2	2	1	1	0	2	0	8	1	0	1	0	5	0	0	2	0	2	0	0	0	1	0	0	1	0	1	0	1	0	1	1	0	1	0	2
2	29	5	2	3	2	4	5	5	2	2	2	1	1	2	2	1	1	0	0.5	1	2	3	0	0.5	2	4	1	1	3	1	2	1	2	1	2	2	2	2	1	2	1	1	1	3	2	2	2	1	2
1	29	5	3	1	3	2	5	3	1	2	1	1	1	1	2	1	1	2	1	0	3	5	3	1	1	3	1	1	3	2	1	1	2	1	2	1	1	2	2	2	1	3	2	3	1	1	2	1	2
1	42	2	2	1	0	2	0	4	2	1	2	1	2	2	2	2	0	0	0	0	2																												2
1	24	1	4	0	0	0	0	8	1	1	1	1	1	1	1	1	0	0	0	0	8	0	0	0	0	0	0	0	3	4	4	4	5	4	4	4	1	0	0	2	3	2	1	2	2	2	2	2	1
2	40	7	2	1	1	2	0	5	2	2	1	1	2	2	1	1	1	0	0	0	2	2	0	0	0	2	0	0	1	1	1	1	1	1	1	1	1	2	1	1	1	2	1	1	1	1	1	1	2
2	33	5	2	1	1	3	3	6	2	1	2	2	2	2	2	2	0.5	0.5	0.5	0	2	2	0	2	1	2	0	0	2	1	1	1	1	0	1	1	1	1	1	1	1	1	1	2	1	1	1	1	1
1	38	4	2	2	1	1	1	6	1	2	1	2	1	2	2	1	2	0	0	0	2	3	0	0	0	2	0	0	1	1	2	0	0	0	1	0	0	0	0	0	0	0	0	0	0	0	0	0	2
1	26	2	2	1	1	1	0	2	1	1	1	1	1	1	1	1	5	1	0	0	6	2	0	0	0	3	1	1	4	1	2	2	2	1	2	1	1	3	2	2	1	1	2	2	2	1	2	2	1
1	29	4	2	2	1	1	1	6	2	2	2	2	2	2	2	2	2	0	0	0	3	2	1	0	0	2	1	1	4	1	1	2	2	1	3	1	1	1	1	2	2	1	1	1	2	1	1	1	2
1	37	6	2	2	2	2	0	2	2	2	2	1	2	2	2	1	0	0	0	0	3	0	0	0	0	3	1	1	4	3	1	1	1	1	3	2	1	0	0	0	0	2	0	3	3	2	0	0	2
1	35	5	3	2	0	3	0	3	1	2	1	1	1	1	1	1	2	0	1	0	3	5	0	2	0	6	1	1	5	2	1	1	2	1	5	1	1	1	1	1	2	2	1	2	1	1	2	1	2
1	38	4	1	2	0	2	0	3	1	1	2	2	2	2	2	2	0	0	0	0	3	2	0	0	0	1	1	1	5	5	1	0	0	0	3	0	0	0	0	0	0	0	0	5	3	0	0	0	2
2	33	3	2	0	0	6	0	0	1	2	2	1	2	2	2	1	0	0	6	0	0	0	0	4	0	0	1	1	2	2	2	3	3	2	3	3	3	2	3	3	3	2	2	3	4	3	3	1	2
1	32	3	1	1	0	4	2	4	2	1	2	2	2	1	2	1	1	0	0	0	2	4	0	0	0	4	1	1	2	2	1	1	1	1	2	1	1	0	1	1	1	1	0	1	2	1	1	1	2
1	38	3	2	1	1	1	1	3	2	1	2	1	2	2	2	2	3	0	0.5	0	1	3	0	0	0	2	1	1	3	2	2	1	0	1	4	1	1	2	1	1	2	1	1	2	2	1	2	2	2
1	42	6	2	2	2	3	2	10	2	2	2	1	2	2	2	1	2	0	1	0	4	2	0	1	0	7	1	1	4	1	3	1	1	2	5	3	1	1	2	1	1	1	1	3	1	1	1	1	2
1	34	5	2	1	0	2	1	3	2	2	2	1	2	2	2	1	1	0	1	0	0	3	0	1	0	0	1	1	3	2	2	1	1	1	4	2	1	2	1	1	1	2	0	2	1	1	2	1	1
1	40	7	3	2	1	3	1	3	2	2	2	1	2	2	2	1	3	0	1	0	2	3	0	0	0	3	0	1	2	1	0	0	1	1	2	1	1	1	1	1	1	1	1	1	1	1	0	0	2
2	34	5	1	1	1	2	0	5	2	1	2	1	2	2	2	1	0	0	0.5	0	2	0	0	1	0	2	1	1	3	1	1	1	1	1	3	1	1	0	2	1	0	2	1	3	3	1	1	0	2
2	39	3	2	1	1	4	1	1	1	2	2	2	1	2	2	2	2	0.3	0.5	0	2	4	1	1	0	5	1	1	3	2	2	1	1	1	2	2	1	2	1	1	1	2	1	1	2	1	1	1	2
1	33	3	1	5	1	3	1	4	1	1	1	1	1	1	1	1	3	0	2	0	5	5	0	0	0	6	0	0	2	1	1	1	1	1	5	2	1	5	5	2	1	1	1	1	1	1	1	2	2
1	33	5	3	1	1	2	1	3	2	2	2	1	2	2	2	2	2	0	0	0	2	2	0	0	0	2	1	1	3	1	2	0	2	0	2	0	1	0	0	1	2	1	0	2	1	2	0	0	2
1	31	6	2	1	1	1	0	2	2	2	2	1	2	2	2	1	2	0	0	0	2	4	0	0	0	6	1	1	3	2	2	0	1	0	1	0	0	0	2	1	1	1	0	1	2	0	0	0	2
2	29	3	2	2	0	3	0	2	2	2	2	1	2	2	2	1	0.5	0.5	2	2	4	1	2	4	4	6	1	1	2	1	1	2	2	2	3	3	2	2	1	1	1	1	1	1	1	1	1	1	2
2	33	5	2	1	0	2	0	1	2	1	2	2	2	1	2	2	1	0	1	0	3	2	0	3	0	5	1	1	4	3	3	1	2	3	3	4	1	4	2	1	1	1	1	2	2	2	1	1	1
1	33	3	1	1	0	2	0	3	2	1	2	2	2	2	2	2	2	0	1	0	0	2	0	0	0	0	0	0	3	1	2	2	1	1	1	1	1	3	1	4	1	4	1	4	1	1	1	1	2
2	30	4	2	3	2	0	4	4	2	2	2	2	2	2	2	1	4	4	6	2	3	3	3	0	2	4	1	1	3	2	1	0	4	0	1	0	0	0	0	0	0	0	0	0	2	0	0	0	1
1	41	7	2	2	1	2	0	4	2	2	2	1	1	2	2	1	1	0	1	0	2	1	0	2	0	4	1	1	3	2	4	1	1	1	3	1	1	1	1	2	1	2	1	1	2	1	2	1	2
2	34	4	1	1	0	2	1	2	2	2	2	1	2	2	2	1	0	0	2	0	2	0	0	0	0	2	1	1	3	2	1	2	1	1	5	1	1	4	2	1	1	1	1	1	1	0	0	0	2
1	42	4	2	3	2	1	2	3	2	2	2	2	1	2	1	2	2	0	1	0	1	4	0	1	0	1	1	1	3	1	0	0	0	0	2	0	0	2	0	0	1	0	0	0	5	0	0	1	1
2	42	5	3	2	2	1	1	2	1	1	2	2	1	2	2	2	1.5	0.5	0	0	1	1.5	0.5	0	0	1	0	1	1	2	1	1	2	1	2	1	1	0	0	0	1	1	0	2	1	1	0	0	2
1	41	3	2	3	1	0	1	3	2	1	1	2	1	1	1	1	20	1	0	0	14	10	2	0	0	6	0	0	1	1	2	1	0	0	2	0	0	0	0	1	1	0	0	1	0	0	0	0	2
1	34	2	2	2	1	1	1	2	2	2	2	1	2	2	2	1	5	1	7	0	8	2	0	0	0	2	1	1	3	2	1	1	2	1	4	1	1	1	1	1	1	1	1	2	1	1	2	1	2
2	33	5	2	1	0	9	0	0	2	1	1	2	2	2	2	1	1	0	1	0	1	2	0	1	0	1	0	0	3	1	1	1	2	1	2	4	1	1	1	1	2	2	1	2	1	1	1	1	2
1	32	5	3	2	2	2	3	4	2	2	1	1	1	2	2	2	2	0	0	0	4	5	3	0	0	6	1	1	3	2	3	1	2	0	2	0	0	0	0	0	0	1	0	1	1	0	0	0	2
1	37	4	2	0	0	2	0	2	2	1	2	2	2	2	2	2	1	0	0	0	2	1	0	1	0	4	1	1	3	1	1	2	1	1	5	1	1	4	1	3	1	2	1	1	2	1	1	1	2
1	40	5	1	2	1	1	0	2	2	2	2	1	2	2	2	1	1	0	0	0	1	1	0	0	0	2	0	1	2	1	1	1	1	1	0	1	1	2	1	1	1	1	1	1	1	1	1	1	2
1	29	5	2	2	1	1	0	4	2	2	2	2	2	2	2	1	2	0	0	0	2	3	0	0	0	3	1	1	3	2	1	0	1	1	2	0	0	0	0	0	0	1	0	2	1	0	0	0	1
1	40	4	3	4	1	5	3	5	1	1	2	2	2	2	2	1	0	0	1	0.5	2	2	0	0	3	2	0	0	1	1	2	3	1	1	1	1	1	1	1	1	1	1	1	1	1	1	1	1	1
1	38	5	2	2	1	2	3	9	2	2	2	1	1	2	2	1	1	0	0	0	2	3	0	0	0	3	1	1	4	2	1	0	1	0	0	0	0	0	0	0	0	0	0	1	0	0	0	0	2
1	35	3	1	1	0	1	0	3	2	2	2	1	2	2	2	1	1	1	0	0	1	1	0	0	0	2	1	1	3	1	0	2	1	1	2	1	1	1	3	2	1	1	1	1	2	1	1	2	2
1	36	4	2	1	1	1	1	3	2	2	2	1	2	2	2	1	2	0	0	0	2	4	0	0	0	5	1	1	3	2	1	1	1	1	1	1	1	1	1	0	1	0	1	2	2	1	1	1	2
2	34	5	2	2	0	3	1	3	2	1	2	1	2	2	2	1	1	0	0	1	3	2	0.5	0.5	1	5	0	0	1	1	1	1	1	1	2	1	1	1	1	1	1	1	1	1	1	1	1	1	2
1	33	4	1	2	1	1	1	3	2	2	2	2	2	2	2	2	1	0	0	0	4	2	0	0	0	8	1	1	1	2	0	0	0	0	0	1	0	0	1	1	1	1	1	1	1	0	0	0	2
1	37	3	2	3	2	4	2	5	2	2	1	1	1	1	2	1	2	0	0	1	2	4	2	0	0	4	1	1	2	2	1	0	1	1	1	1	1	0	1	1	1	1	1	1	1	0	0	0	2
2	36	3	2	0	0	1	0	2	2	2	2	2	2	2	2	2	1	0	1	0	0	1	0	1	0	1	1	1	3	2	1	1	1	1	2	3	1	2	1	1	1	1	1	1	2	2	2	1	2
1	29	4	2	2	0	1	2	4	1	1	2	1	1	1	2	1	1	0	0	0	2	1	0	0	0	2	1	1	2	1	4	0	0	0	1	0	0	1	1	1	1	2	1	2	1	1	1	1	2
1	38	5	2	3	1	3	2	1	2	2	2	1	2	2	1	1	0	0	3	0	2	2	0	6	0	8	1	1	4	0	0	0	2	0	3	0	0	0	0	1	1	3	0	2	2	2	0	0	2
1	33	6	2																																														2
2	35	2	2																																														1
2	38	2	3	1	1	2	1	3	2	2	2	2	2	2	2	1	2	0	0	0	1	3	0	0	0	2	0	0	1	0	0	0	0	0	0	0	0	0	0	0	0	0	0	1	0	0	0	0	2
1	36	6	2	3	0	2	1	2	1	1	1	1	1	1	1	1	6	0	6	0	5	5	0	5	0	5	1	0	2	1	2	2	1	1	2	1	1	1	1	1	1	1	1	1	1	1	1	1	2
1	34	4	2	2	2	1	2	3	2	2	1	2	2	2	1	1	2	0	0	0	3	2	0	0	0	3	1	1	4	2	1	1	2	1	2	0	2	1	3	1	2	1	1	2	0	1	1	1	2
1	34	6	2	2	0	2	0	2	2	1	2	2	2	2	2	1	0.5	0	0	0	2	2	0	1	0	3	1	1	2	1	1	0	0	0	2	2	0	0	0	0	0	0	0	1	0	0	0	0	2
1	41	4	2	1	1	4	0	4	2	1	2	1	2	1	2	2	1	1	5	0	5	3	1	2	0	4	1	1	2	1	1	0	1	1	3	1	1	1	1	1	1	1	1	1	3	1	1	0	2
1	25	2	1	1	1	0	0	2	1	2	1	2	1	2	1	2	2.5	0	0	0	2	3	2	0	0	3	0	0	2	1	1	0	0	1	1	1	0	0	0	1	0	1	0	1	1	0	0	0	1
1	34	4	3																																														2
2	39	6	2																																														2
1	36	1	3	1	0	1	0	2	2	2	1	2	2	1	1	2	3	0	1	0	2	6	0	0	0	3	1	1	3	1	0	0	0	0	2	0	0	2	0	0	1	1	0	0	1	1	2	0	2
1	34	4	2	1	1	1	0	3	2	2	2	1	2	2	2	1	3	0	0	0	4	3	0	0	0	6	1	1	3	2	2	3	3	2	2	0	1	1	2	2	3	1	1	3	2	2	1	1	2
1	41	7	2	0	0	4	0	6	2	1	2	1	2	2	2	2	0.1	0	1.5	0	1.5	1	0	2	0	1.5	1	1	3	1	1	0	1	0	2	1	0	0	0	0	0	1	0	0	2	0	1	0	2
1	37	3	2	1	2	2	1	3	2	2	2	1	2	2	2	2	1	0	2	0	3	1	2	0	0	2	1	1	3	2	1	1	1	0	2	2	1	1	2	1	1	2	1	3	1	1	1	1	2
2	32	4	3	2	1	1	0	2	2	2	2	2	2	2	2	2	1	0	0.5	0	0.5	1	0	0.5	0	0.5	0	0	1	1	1	1	1	1	2	1	1	1	1	1	1	1	1	1	1	1	1	1	2
1	33	5	3	1	0	1	1	3	2	1	2	1	1	2	2	1	5	0	1	0	2	3	0	1	0	3	0	0	4	3	3	1	0	0	2	0	0	1	1	2	0	4	1	3	4	0	0	0	2
1	35	6	1	1	1	3	1	3	2	2	2	1	2	2	2	1	1	0	1	0	2	2	0	2	0	5	1	1	4	1	3	1	2	1	2	1	1	1	1	1	2	1	1	2	1	1	1	1	2
1	38	8	2	2	0	2	0	0	1	1	2	1	2	2	2	1	1	0	3	0	0	2	2	2	0	0	1	1	4	2	1	1	1	1	2	1	1	1	1	1	1	2	1	2	2	1	1	1	2
1	32	4	3	2	0	2	2	2	2	2	1	1	1	2	1	1	14	0	0	1	2	4	0	1	1	2	1	1	5	4	2	1	0	2	3	2	1	1	2	1	0	2	0	4	2	2	2	1	2
2	44	8	2	1	1	2	0	1	1	1	2	1	1	1	1	1	0	0	1	0	3	0	0	1	0	3	1	1	3	1	1	0	2	0	5	0	1	5	0	1	2	0	0	2	2	0	1	0	2
2	34	5	2	1	1	1	1	2	2	2	2	2	2	2	2	2	2	0	0	0.5	2	4	0	0	1	5	1	1	3	4	3	1	2	2	3	4	1	1	2	1	3	3	2	2	1	1	3	1	2
1	37	3	2	4	0	4	1	7	2	2	1	1	2	1	1	1	1	0	0	0	3.5	5	0	0	0	10	1	1	3	2	4	0	2	1	2	1	0	0	0	0	1	1	0	2	2	0	0	0	1
1	37	7	2	1	1	2	1	4	2	2	2	2	2	2	2	2	4	0	1	0	3	2	0	0	0	2	1	1	1	1	1	0	1	0	2	1	0	0	0	0	0	0	0	0	0	0	0	0	1
1	38	4	3	1	0	2	0	3	1	2	2	1	2	2	2	2	0	0	0	0	4	0	0	2	0	2	1	1	2	1	1	1	1	0	2	1	1	1	1	1	1	1	1	2	1	1	1	2	2
1	37	2	2	1	1	2	1	3	2	2	2	2	2	2	1	2	1	0	0	0	1	2	1	0	0	4	0	0	1	1	2	0	0	1	1	1	0	1	0	0	0	1	0	1	0	1	0	1	2
1	43	6	3	2	2	3	0	2	2	2	2	2	2	2	2	2	0	0	18	0	0	0	0	6	0	0	1	1	4	4	2	1	1	3	4	2	1	2	2	1	2	2	0	2	2	1	0	1	2
2	39	3	2	4	4	2	5	6	2	1	2	1	2	2	1	1	1	1	2	0	2	2	2	2	0	4	0	1	3	1	1	1	1	1	1	1	1	1	1	1	1	2	1	2	2	2	1	1	1
1	38	4	3	1	0	1	0	1	1	2	2	1	2	2	1	1	0	0	1	0	0	0	0	2	0	0	1	1	2	0	3	0	1	0	2	2	1	2	1	2	0	1	2	1	2	0	1	0	2
1	34	3	2	2	1	1	2	1	2	2	2	1	2	2	2	1	1	0	0	0	1	1	0	0	0	1	0	0	1	1	0	0	0	0	1	0	0	0	0	1	0	1	0	0	0	0	0	0	1
1	30	2	4	1	0	1	0	4	2	1	2	1	2	1	2	1	2	0	0	0	5	5	0	0	0	5	1	1	2	3	3	3	4	3	2	3	3	2	1	3	4	3	2	2	4	1	2	2	2
2	29	2	3	2	2	2	3	5	2	1	1	1	1	1	2	1	2	0.2	1	0.5	3	4	2	1	2	4	0	0	2	3	1	1	1	2	4	2	1	2	1	1	1	2	1	4	1	1	2	1	2
2	34	3	2	2	0	2	0	3	2	1	2	2	1	2	2	1	2	0	0	0	4	4	0	0	0	8	0	1	2	1	1	0	0	0	0	0	0	0	0	0	0	0	0	0	0	0	0	0	1
1	36	5	2	1	1	1	2	3	1	1	2	2	1	2	2	2	3	2	0	0	4	3	2	0	0	4	1	1	3	2	1	0	1	1	1	0	0	0	0	1	0	1	0	1	1	0	0	0	2
1	33	4	2	2	2	2	0	2	2	2	2	2	2	2	2	2	1	0	0	0	2	1	0	0	0	2	0	1	2	2	1	1	1	0	1	0	0	2	1	1	0	0	0	2	1	0	0	1	2
1	37	5	1	3	1	1	3	5	2	2	2	1	2	2	2	1	1	0	1	0	3	1	0	1	0	2	0	1	1	1	0	0	0	0	1	0	1	1	1	0	0	0	0	1	0	0	0	0	2
1	35	5	2	2	2	2	2	3	1	2	2	1	1	2	2	1	1	0	0	0	0	2	0	1	0	0	1	1	3	2	2	1	1	1	1	1	1	3	2	1	2	1	1	2	1	1	1	1	1
2	32	5	3	2	2	1	0	3	2	2	2	1	2	2	1	1	2	0	0	0	2	8	0	0	0	4	1	1	2	2	1	1	2	1	2	2	2	2	3	2	2	2	0	1	3	2	3	2	2
1	34	8	3	1	0	4	5	2	2	2	2	2	2	2	2	2	1	0	0	0	1	2	0	0	0	1	0	1	4	1	3	1	1	1	1	1	1	2	1	1	1	2	1	2	1	1	1	1	2
1	33	3	2	2	1	3	2	3	2	1	2	2	2	2	1	2	2	0	1	0	2	2	0	2	0	2	1	1	2	1	1	1	0	1	1	1	0	0	0	0	0	0	0	0	2	0	0	0	2
2	37	7	2	1	0	2	0	4	2	1	2	2	2	2	2	2	1.5	0	0	0	1	1.5	0	0	0	1	0	0	1	1	1	0	0	0	2	0	1	1	1	1	1	1	1	1	1	1	1	1	2
1	34	5	2	2	1	1	1	4	2	2	2	1	2	2	2	1	1	0	0	0	2	1	0	0	0	2	1	1	4	1	2	0	2	0	3	1	0	0	2	2	1	4	2	4	3	0	0	1	2
1	34	5	1	2	1	2	1	2	2	2	2	1	1	1	1	1	4	0	2	0	10	2	0	3	0	9	1	1	5	5	1	0	0	0	4	4	0	0	1	4	3	2	2	3	1	1	0	0	2
1	39	6	1	1	2	1	1	4	2	2	2	2	2	2	2	2	0.5	0	0.5	0	2	1	0	1	0	2	1	1	2	1	2	1	1	0	2	0	1	1	1	1	2	2	1	2	2	2	1	1	2
1	33	5	1	2	0	1	3	3	2	1	2	2	2	2	2	1	1	0	0	0	2	2	1	1	0	1	1	1	2	1	1	1	1	1	2	1	1	1	1	1	1	1	1	1	1	1	1	1	2
1	34	5	2	1	1	2	0	4	2	1	2	2	2	1	2	2	1	0	0	0	2	1	0	0	0	2	1	1	3	1	1	1	1	1	2	1	1	2	2	1	1	2	1	2	2	1	2	1	2
1	31	5	1	1	1	1	0	3	1	2	2	1	1	2	2	1	3	0	0	0	4	2	1	0	0	3	1	1	4	2	1	2	1	1	2	1	1	1	2	2	1	1	1	2	2	1	1	1	1
2	40	5	2	1	0	2	0	3	2	2	1	2	2	2	1	2	1	0	0	0	1	2	0	2	0	5	0	0	0	0	0	0	1	0	1	0	0	0	0	0	0	0	0	0	0	0	0	0	2
1	34	5	3	1	0	2	0	5	1	1	1	1	1	1	1	1	1	0	2	0	3	6	0	4	0	6	0	0	1	1	3	1	1	2	1	1	1	1	1	1	1	1	1	1	1	1	1	1	2
2	60	5	2	0	0	1	0	2	2	2	2	2	2	2	2	2	0	0	2	0	2	0	0	2	0	1	0	0	2	1	1	0	1	1	1	0	1	0	1	0	1	2	0	0	0	1	0	0	1
2	45	2	3	1	1	3	1	1	1	2	1	2	1	1	1	2	1	0	0	1	4	10	0	1	5	12	1	1	2	1	2	0	3	1	2	1	1	1	2	1	1	3	1	2	2	1	2	1	2
1	32	2	2	1	0	2	0	3	2	2	2	2	2	2	2	2	0	0	1	0	0	0	0	1	0	0	0	0	0	0	0	0	0	0	1	0	0	0	0	0	0	0	0	0	0	1	1	0	2
1	36	5	2	2	1	2	0	1	2	2	1	1	2	2	1	1	2	0	0.5	0	2	2	0	0	0	2	1	1	2	1	1	1	1	1	2	1	1	1	1	1	1	1	1	1	1	1	1	1	2
1	38	5	2	1	2	0	0	6	1	2	1	2	1	2	1	2	0	6	0	0	8	0	4	0	0	4	1	0	4	1	1	0	0	0	1	0	0	0	0	0	1	0	0	1	1	1	1	0	1
1	37	6	3	2	1	1	4	3	2	2	2	2	2	2	2	2	0	0	0	0	2	0	0	0	0	2	0	1	1	2	2	1	1	0	1	1	1	1	1	1	1	1	1	1	1	1	1	1	2
1	33	5	2	1	0	2	0	4	2	2	2	2	2	2	2	2	4	2	2	0	7	4	2	2	0	1	1	1	3	1	1	0	1	1	1	1	1	1	1	1	1	1	1	1	1	1	1	1	2
2	51	5	1	1	0	2	0	3	2	1	2	2	2	2	2	2	2	0	1	0	0	4	0	4	0	0	1	1	2	1	1	1	1	1	2	1	1	1	1	1	1	1	1	1	1	1	1	1	2
1	36	2	1	2	2	3	2	2	2	2	1	1	1	1	1	1	3	0	1	0	2	5	2	2	0	2	0	1	3	1	1	1	2	1	2	1	2	2	2	2	1	1	1	3	2	2	1	1	2
1	36	6	2																																														2
1	31	5	2	1	1	2	2	4	1	2	2	1	2	2	2	1	1.5	0	0	0	3	3	0	1	0	5	1	1	3	2	1	1	1	1	2	1	1	1	1	1	1	1	1	2	2	1	1	1	2
2	31	3	1	1	1	1	1	1	1	1	1	1	1	1	1	1	1	2	6	3	1	2	2	3	2	2	0	0	0	0	0	0	0	0	1	0	0	0	0	0	0	0	0	0	0	0	0	0	1
1	37	5	3	3	1	5	1	5	2	2	2	1	2	2	2	1	1	0	1	0	2	2	0	2	0	4	1	1	3	2	2	0	1	0	3	0	0	0	0	0	0	0	0	0	0	0	0	0	2
1	36	4	1	1	1	1	0	1	2	1	2	1	2	2	2	1	0	0	0	0	1	0	0	0	0	1	1	1	4	2	1	1	1	0	2	2	1	2	2	1	1	1	1	2	2	1	1	0	2
1	34	5	2	1	0	2	1	3	2	1	2	2	2	1	2	2	3	0	0	0	2	3	0	0	0	2	1	0	4	4	1	1	1	1	2	1	1	1	1	1	1	2	1	2	1	1	1	1	2
2	30	7	2	1	0	2	1	3	1	1	2	2	1	2	2	2	1	0	1	0	2	1	0	1	0	3	0	0	2	1	2	1	1	1	1	1	1	2	1	1	1	2	1	1	0	1	1	1	2
1	36	5	3	2	1	2	1	3	2	2	2	1	2	2	2	1	3	0	2	0	2	4	0	2	0	2	1	1	2	1	1	1	2	1	1	1	1	1	1	1	1	1	1	1	3	1	1	1	2
1	30	5	2	3	2	2	3	3	2	2	2	1	2	2	2	1	1	1	0	0	1	1	1	0	0	1	1	1	1	1	1	1	1	1	1	1	1	1	1	1	1	1	1	1	1	1	1	1	2
2	34	6	2	2	0	3	0	1	2	2	2	1	2	1	2	2	8	0	4	0	0	3	0	4	0	0	1	1	2	1	1	0	0	0	2	1	0	0	0	1	0	0	0	0	0	0	0	0	2
1	38	5	2	2	1	2	1	5	2	2	2	2	2	2	2	2	1	0	0	0	2	2	0	0	0	2	1	1	3	2	1	2	0	0	2	0	0	0	0	0	0	1	0	1	2	0	0	0	1
1	32	3	3	1	1	1	0	5	1	1	1	1	1	1	1	1	1	0	0	0	6	1	0	0	0	5	1	1	5	5	2	0	5	0	4	0	1	4	2	5	4	2	2	5	5	1	4	2	1
1	31	5	2	1	0	3	3	4	2	2	2	1	2	2	2	1	2	0	1	0	4	3	0	0	0	7	1	1	3	2	1	1	1	1	1	1	1	1	1	1	1	1	1	2	1	1	1	1	2
1	30	5	2	2	1	1	0	3	2	2	2	2	2	2	2	2	2	0	0	0	3	2	0	0	0	2	0	0	2	1	0	0	0	0	1	0	0	0	0	0	0	0	0	0	0	0	0	0	2
1	35	6	2	3	1	0	0	4	2	2	2	1	2	2	2	2	3	0	0	0	4	6	0	0	0	6	0	0	2	1	2	1	1	1	3	1	1	1	1	1	1	2	1	1	1	1	1	1	2
1	31	4	2	2	0	2	1	2	2	1	2	2	2	2	2	2	0	0	2	0	5	0	0	0	0	0	1	1	3	1	2	0	1	0	1	0	0	0	0	0	0	2	0	0	0	0	0	0	2
1	39	7	2	1	1	2	0	6	2	2	2	1	2	2	2	1	0	0	0	0	2	0	0	1	0	3	1	1	5	1	1	0	1	1	1	1	1	1	1	1	1	4	1	4	1	1	1	1	2
1	27	3	2	0	1	2	0	5	1	1	1	1	2	2	2	2	0	0	0	0	2	0	0	0	0	2	1	1	3	2	0	2	1	0	1	0	0	0	1	1	0	1	1	2	2	1	1	0	1
2	37	5	2	1	0	1	1	4	2	2	2	1	2	2	2	1	1	0	1	0	1	1	0	1	0	1	0	0	1	1	1	1	1	1	3	2	2	1	2	1	1	0	0	2	0	0	0	0	2
1	28	5	2	2	1	2	1	4	2	2	1	2	1	2	2	2	1	0	1	0	3	2	0	2	0	4	1	1	3	2	1	1	1	1	1	1	0	0	0	0	0	0	0	1	2	0	0	0	2
1	31	5	2	2	0	1	2	3	2	2	2	1	1	2	2	1	2	0	0	0	1	3	0	0	0	1	0	0	2	1	1	1	1	1	1	1	1	1	1	1	2	1	1	2	1	1	1	1	2
1	34	3	1	0	0	1	1	4	2	2	2	2	2	2	2	2	0	1	0	0	2	0	1	0	0	2	0	0	1	1	1	1	1	1	1	1	1	1	1	1	1	1	1	1	1	1	1	1	2
2	20	1	1	2	2	3	1	1	1	2	2	1	1	2	2	1	20	6	4	4	4	10	0	4	2	2	1	1	2	1	0	1	1	0	2	0	0	1	1	1	0	1	1	1	1	0	0	0	1
2	37	7	2	3	3	3	3	6	2	2	1	2	2	2	1	2	1	1	1	2	1	1	2	1	3	1	1	1	4	4	1	1	1	2	1	1	1	1	1	1	1	2	1	3	1	1	1	1	2
2	33	6	1	3	1	2	3	4	2	1	2	2	2	2	2	2	2	0	1	2	2	2	1	2	3	3	1	1	2	1	1	1	2	0	0	0	1	1	1	0	1	2	1	2	0	0	2	0	1
1	37	6	1	3	3	2	3	3	2	2	2	1	2	2	2	2	3	0.5	0	0	1.5	1	2	0	0	1	1	1	2	0	0	0	0	0	0	0	0	1	0	0	1	0	0	0	1	0	0	0	2
1	28	3	1	2	2	3	1	1	2	1	1	1	2	1	1	1	2	0	2	0	2	4	2	4	0	4	0	0	1	0	0	1	0	0	2	0	0	0	0	0	0	0	0	0	0	0	0	0	1
1	34	3	3	2	0	1	2	4	1	2	2	1	1	2	2	1	15	0	1	1	10	10	2	2	1	10	1	1	4	3	4	1	2	1	2	2	2	4	3	4	4	4	3	4	3	2	4	4	2
1	40	5	3	2	2	2	0	3	2	1	1	1	2	2	2	2	10	0	0	0	5	6	0	0	0	4	1	1	3	1	1	0	1	1	2	1	3	1	2	1	2	2	0	0	1	2	1	0	2
1	32	5	2	2	1	2	0	2	1	2	2	1	1	2	2	2	2	0	2	0	3	2	0	2	0	5	1	0	4	3	3	1	1	1	2	3	1	1	1	1	1	1	1	2	1	1	1	1	2
1	30	4	2	1	0	4	0	3	1	1	1	2	1	1	1	1	4	0	4	0	2	6	0	2	0	1	0	1	2	1	1	1	2	1	5	1	1	1	1	3	2	0	2	1	4	0	1	2	2
2	52	3	2	1	0	1	1	1	1	2	2	2	1	2	1	2	1	0	0	0	2	2	0	1	0	2	1	1	2	1	2	1	1	1	1	1	1	0	1	1	1	0	0	0	1	1	1	1	1
1	31	7	2	1	0	1	1	4	2	2	2	1	1	2	2	1	1	0	0	0	2	2	0	0	0	6	0	0	1	2	1	1	1	1	3	2	1	1	1	1	1	1	1	1	1	1	1	1	2
2	32	5	2	3	3	3	1	3	1	1	2	1	2	2	2	2	0.75	0	0	0	1	0.75	0	0	0	1	0	0	2	1	0	0	0	0	1	0	0	0	0	0	0	1	0	0	0	0	0	0	2
1	34	5	2	2	1	2	3	2	2	1	2	2	2	2	2	2	1.5	0	0.5	0	0.5	2	0	0.5	0	0.5	0	1	2	1	0	0	0	1	0	1	0	1	1	1	0	0	0	0	1	0	0	0	2
1	29	5	2	1	1	2	2	2	2	2	1	2	2	2	2	1	1	1	0	0	4	3	1	1	0	3	1	1	3	1	2	1	1	1	3	2	1	1	1	3	1	1	1	1	2	1	1	1	2
2	32	3	2	2	2	3	1	4	2	2	2	1	1	2	2	1	2	0	1	0	3	2	0	1	0	4	1	1	2	2	2	1	1	0	0	0	0	2	1	0	0	1	0	1	2	0	1	0	2
1	33	3	3	2	1	2	4	4	2	1	2	2	2	2	2	2	1	0	0	0	1	4	0	0.5	0	2	1	1	4	4	3	1	4	1	3	1	1	1	2	2	3	3	1	3	2	2	2	1	2
1	37	3	2	3	1	3	1	0	2	2	2	1	2	2	2	1	3	0	4	0	0	4	0	5	0	0	0	0	2	2	0	3	1	0	2	0	1	0	0	0	2	0	0	2	0	0	1	0	2
1	36	4	2	2	0	1	1	3	2	1	2	1	2	2	2	2	1	0	0	0	1	3	0	1	0	1	0	0	2	1	0	0	0	0	0	0	0	0	0	0	0	0	0	0	0	0	0	0	2
1	33	3	2	1	1	1	1	2	2	2	2	2	2	2	2	2	1	0	0	0	3	2	1	0	0	3	1	1	2	1	2	2	1	1	2	1	1	2	3	1	2	1	1	2	3	1	1	1	2
2	40	6	1	1	1	2	0	1	2	1	2	2	2	1	2	2	2	0	2	0	2	1	0	2	0	2	0	1	4	2	1	1	2	1	4	1	1	2	3	3	1	2	2	4	2	1	1	1	2
2	32	5	2	1	1	2	1	4	2	2	2	2	2	2	2	2	0	0	2	0	0.5	0	0	2	1.5	0.5	0	0	2	1	1	1	1	1	2	1	1	1	1	2	1	1	1	2	1	1	1	1	2
1	40	5	2	2	1	2	2	5	2	2	2	1	2	2	2	1	2	0	1	0	3	2	0	1	0	2	0	0	1	1	1	1	1	1	1	2	1	1	1	2	1	1	1	2	1	1	1	1	2
1	36	5	1	1	1	1	1	3	2	2	2	2	2	2	2	2	1	0	0	0	1	2	0	0	0	1	1	1	2	1	0	0	0	0	0	2	0	0	0	0	0	0	0	0	0	0	0	0	2
1	31	6	2	2	2	2	2	3	2	2	1	2	2	2	2	1	2	0	1	0	3	5	0	2	0	6	1	1	1	0	0	0	0	0	3	1	0	1	0	0	0	0	0	0	1	0	0	0	2
1	33	4	2																																														2
1	31	5	2	2	1	2	0	2	2	2	2	1	2	2	2	1	2	0	1	0	3	2	0	1	0	4	1	1	3	2	2	1	2	1	3	2	1	0	1	1	1	0	0	0	1	1	1	0	2
1	35	6	2	1	0	1	0	4	2	2	1	2	2	2	2	1	20	0	10	0	5	5	0	3	0	4	1	1	0	1	1	1	2	1	1	2	1	2	1	1	1	2	1	1	1	1	1	1	2
1	32	2	2	2	1	1	3	3	2	2	2	2	2	2	2	2	4	0	0	0	0	6	1	0	0	0	1	1	3	2	1	2	0	0	3	2	0	3	2	1	1	2	0	1	1	1	0	1	1
2	38	4	3	1	1	1	0	1	2	2	2	2	2	2	2	2	0	2	3	0	2	0	2	3	0	3	1	1	2	0	0	0	3	0	0	0	4	0	0	0	1	0	0	3	0	0	1	0	1
1	30	1																																															1
2	31	6	3																																														1
1	33	5	2	2	1	1	0	1	1	1	1	1	1	1	1	1	2	0	0	0	4	2	0	0	0	6	1	1	4	3	2	2	1	1	2	2	1	2	1	1	2	1	1	2	2	1	1	1	2
1	31	2	2	0	0	3	0	0	2	2	2	1	2	2	2	2	0	0	0	0	10	0	0	0	0	10	1	1	3	1	1	0	1	0	2	0	1	0	1	1	1	2	1	1	1	1	1	1	2
1	31	5	2	2	3	2	0	4	2	2	2	1	2	2	2	1	0	1	0	0	3	0	1	0	0	3	1	1	3	2	4	2	1	1	2	1	1	1	2	1	1	2	1	2	2	1	2	1	2
2	36	3	2	2	0	1	1	4	1	1	1	2	1	1	1	2	1	0	0	0	2	1	0	0	0	2	0	1	3	2	1	1	2	1	3	1	1	2	1	2	1	1	1	2	3	1	1	1	1
1	34	6	3	2	2	2	1	3	2	2	1	1	2	2	1	1	1	0	1	0	1	3	0	0	0	1	0	1	2	1	1	1	1	1	1	1	1	0	0	0	0	1	0	1	1	0	0	0	1
1	39	2	2	1	1	1	0	5	2	2	2	1	2	2	2	1	1	1	1	0	2																												1
1	41	3	3	4	1	1	1	5	2	2	2	1	2	1	1	1	1	0	1	0	2	1	0	3	0	2	0	0	2	1	2	0	1	1	4	1	1	1	1	1	1	1	1	1	2	1	1	1	2
1	28	3	2	1	0	3	0	1	2	1	1	1	2	2	1	1	2	0	8	0	1	2	0	4	0	1	1	1	3	2	0	3	2	0	1	2	1	2	3	2	2	2	2	3	3	2	1	3	2
1	33	4	2	1	1	1	2	5	2	1	2	2	2	2	2	1	1	0	0	0	2	3	2	1	0	5	0	0	2	1	1	1	1	1	3	0	0	0	0	0	0	0	0	1	0	0	0	0	2
1	29	4	2	2	0	4	1	3	1	2	2	1	1	2	2	1	1	1	3	0	3	3	4	0	0	5	1	1	2	2	2	1	1	1	3	2	2	0	3	2	3	2	1	2	2	0	2	0	2
1	34	4	2	1	1	1	1	3	2	1	2	1	2	2	2	1	2	0	0	0	3	0	0	0	0	3	1	1	3	3	2	1	1	1	2	0	3	1	3	1	1	1	2	3	1	2	1	1	2
1	31	5	2	2	1	2	3	3	2	2	1	2	2	2	2	1	2	0	1	0	2	3	2	1	0	2	1	1	3	4	1	0	2	1	1	1	1	1	1	1	1	1	1	3	1	1	1	1	2
1	36	2	1	2	0	3	1	4	2	2	2	1	2	2	1	1	1	1	1	0	2	1	1	0	0	2	1	1	2	1	0	0	1	0	1	0	0	0	0	0	1	1	0	0	1	0	0	0	1
1	36	6	2	1	0	1	0	3	2	1	2	1	1	1	2	1	4	0	1	0	5	4	0	2	0	5	1	1	4	2	1	1	1	1	4	1	1	1	1	0	0	0	0	0	0	0	0	0	2
1	38	6	2	3	2	2	2	7	1	1	2	1	1	2	2	1	4	1	0	0	6	6	0	0	0	8	1	1	2	3	3	0	1	1	3	1	1	1	1	2	1	1	1	1	2	1	1	1	2
1	36	7	3	2	1	3	1	4	2	2	2	2	2	2	2	2	2	0	0.5	0	3	2	0	0.5	0	3	0	0	2	1	1	1	1	1	1	1	1	1	1	1	1	2	1	2	1	1	1	1	2
1	31	4	1	1	0	3	0	3	1	2	2	2	2	2	2	2	2	0	1	0	3	2	0	0	0	2	1	1	3	3	1	1	1	1	3	1	1	1	1	1	1	1	1	2	1	1	1	1	2
1	37	3	5	1	0	0	1	7	1	1	1	1	1	1	1	1	2	0	0	0	10	0	0	0	0	12	1	1	2	3	4	0	0	0	1	0	0	1	0	2	0	2	0	1	1	0	4	2	1
1	40	6	2	2	0	1	0	4	2	2	1	1	1	2	1	1	3	0	0	0	3	5	2	0	0	5	1	1	2	1	1	0	0	0	2	0	0	0	0	0	0	0	0	2	0	0	0	0	2
1	39	4	2	0	0	2	0	2	2	2	2	2	2	2	2	2	10	0	8	0	14	4	0	3	0	4	1	1	3	1	0	0	0	0	2	0	0	0	0	0	0	1	0	2	3	0	0	0	2
1	39	3	2																																														1
2	30	5	2	0	0	5	0	3	2	2	2	1	2	2	2	1	4	0	1	0	4	5	0	1	0	0	1	1	2	1	1	0	2	0	1	0	1	0	0	0	0	1	0	1	1	0	0	0	2
2	34	5	2	2	1	2	1	3	2	1	2	2	2	1	2	2	2	0	2	1	2	3	1	2	2	3	1	1	4	2	1	1	1	1	1	2	2	1	2	1	1	1	1	2	2	1	3	2	2
1	32	5	2	2	1	0	1	4	2	2	2	1	2	2	2	1	3	0	0	0	6	4	0	0	0	4	1	1	2	1	1	1	1	1	1	1	1	1	1	1	1	1	1	1	1	1	1	1	1
1	36	7	2	3	1	2	3	2	1	2	2	1	2	2	2	1	4	0	0	0	5	4	0	0	0	10	1	0	3	1	3	0	3	0	1	1	0	0	0	2	1	3	0	3	0	0	2	0	2
2	33	5	2	3	3	1	1	3	2	2	2	1	2	2	2	1	3	0	0	0	2	3	0	0	0	3	1	1	3	2	1	0	1	0	1	0	1	0	1	1	1	2	0	2	2	1	0	0	2
1	38	6	2																																														2
2	37	6	2	1	1	2	1	3	1	1	2	1	1	2	2	2	1	0	1	0	1	5	0	2	0	1	0	1	2	0	0	1	0	0	1	1	0	0	0	0	0	0	0	1	0	0	0	0	2
1	30	3	1	2	0	2	0	3	2	2	1	1	1	1	1	1	5	0	1	0	5	8	0	1	0	8	1	1	5	3	2	0	2	1	5	1	1	1	1	3	1	0	0	0	2	1	1	1	2
2	37	3	2	2	1	1	2	3	2	2	2	2	2	2	2	2	10	1	1	10	10	2	0	0	2	2	0	0	2	0	1	0	0	0	0	0	1	0	0	0	0	0	0	0	0	0	0	0	1
2	36	6	3	1	1	2	0	4	1	2	2	1	2	2	2	1	1	0	0	0	1	1	0	0	0	1	0	0	1	1	2	1	0	0	2	0	1	0	1	1	0	0	0	0	0	0	0	0	2
1	31	2	1	2	0	1	1	3	2	2	2	1	2	2	2	1	3	0	1	0	8	4	0	2	0	6	1	1	3	1	1	0	1	1	1	0	1	0	1	1	1	0	0	1	1	1	1	1	2
1	34	7	1	0	0	1	0	3	2	2	2	2	2	2	2	2	0.5	0	0	0	2	1	0	0	0	2	0	0	2	1	0	0	0	0	1	0	0	0	0	0	0	0	0	0	0	0	0	0	2
2	37	4	2	2	1	1	2	7	2	2	2	1	2	2	2	1	2	1	1	2	2	2	1	1	2	2	0	0	1	1	1	1	1	1	1	1	1	1	1	1	1	1	1	1	1	1	1	1	2
2	37	7	2	0	0	6	0	2	2	1	2	1	2	2	2	1	0	0	1	0	2	0	2	2	0	4	0	0	2	1	1	1	1	1	1	1	1	1	2	5	1	1	1	1	1	1	1	1	2
1	35	5	4	3	1	2	0	4	2	2	1	1	1	1	2	1	2	0	1	0	4	2	0	2	0	4	1	1	3	3	2	1	1	1	1	1	1	2	1	1	1	1	1	1	3	1	1	1	2
1	36	5	2	1	1	1	0	3	2	2	2	1	2	2	2	1	2	0	0	0	4	3	0	0	0	3	1	0	1	1	1	1	1	1	1	1	1	1	1	1	1	1	1	1	1	1	1	1	2
1	32	5	3	1	2	1	1	2	2	2	2	2	2	2	2	2	2	0	1	0	1	4	0	1	0	1	1	1	2	2	1	1	1	1	2	1	1	1	1	2	1	2	1	2	2	1	1	1	2
1	32	6	2	1	1	2	0	6	2	2	2	1	2	1	2	1	1	0	0	0	4	2	0	0	0	4	1	1	5	3	2	1	2	0	3	3	0	1	1	2	2	3	1	2	2	2	1	1	2
2	34	4	2	0	0	0	0	2	2	2	2	1	2	2	2	1	0	0	2	0	0	0	0	2	0	0	0	1	2	1	0	1	1	1	2	1	0	0	0	0	0	0	0	0	0	0	0	0	1
1	31	2	2	2	0	1	1	3	2	2	2	2	2	2	2	2	1	0	0	0	3	2	0	0	0	3	0	0	2	1	1	1	1	1	1	1	1	2	1	1	1	1	1	1	1	1	1	1	1
1	31	4	2	1	1	0	1	2	2	2	2	1	2	2	2	1	1	0	0	0	2	3	0	0	0	4	1	1	2	1	1	1	2	1	3	1	1	1	2	1	1	1	1	1	1	1	1	1	2
1	32	5	3	1	0	1	1	4	2	2	2	2	2	2	2	2	3	0	0	0	3	1	2	1	0	3	1	1	3	1	1	1	1	1	2	2	1	1	1	1	0	1	0	1	1	1	0	0	2
1	42	5	2	1	0	1	1	3	2	2	2	1	2	2	2	1	4	0	0	0	4	2	0	0	0	4	1	0	4	2	2	0	1	1	2	1	0	0	0	0	1	4	0	2	1	0	0	0	2
2	38	4	3	3	2	2	3	10	2	2	2	1	2	2	2	1	3	1	1	0.5	2	3	1	3	1	2	1	1	2	2	0	0	1	1	2	1	2	1	0	0	0	1	0	0	1	2	0	0	2
1	37	7	1																																														2
2	38	5	2	1	1	1	0	3	1	2	2	1	2	2	2	2	1	0	0	0	0.5	1.5	0	0	0	0.5	1	1	2	1	0	0	1	0	0	0	0	0	1	0	0	0	0	0	1	0	0	0	2
1	35	7	2	3	1	2	3	4	1	1	1	1	1	1	1	1	1	0	9	1	10	1	0	9	1	10	1	0	2	3	2	4	1	2	3	2	1	4	5	1	3	4	3	5	2	1	1	2	2
1	35	5	3	0	0	4	0	1	2	2	2	1	2	2	2	1	0	1	1	0	2	0	1	1	0	3	1	1	2	2	1	1	1	1	3	1	1	1	1	0	2	2	1	2	1	1	1	1	2
2	31	5	2	3	1	2	1	2	2	2	1	1	2	2	1	1	3	0	2	0	4	6	0	2	0	6	1	1	2	1	1	1	1	1	2	1	1	1	1	1	1	1	1	2	1	1	1	1	1
1	30	2	2	2	1	3	1	5	2	1	1	1	1	2	2	2	0	0	2	0	5	4	0	4	0	5	1	1	2	2	2	1	1	1	2	2	2	0	0	0	0	0	0	0	0	0	2	0	2
2	36	3	2	2	0	3	0	3	2	2	1	2	2	2	1	2	1	0	0	0	1	2	0	0.5	0	2	0	1	1	1	1	1	1	1	1	1	1	1	1	1	1	1	1	0	1	1	0	0	2
1	40	6	2	1	0	5	0	3	2	1	2	1	2	2	2	2	2	0	6	0	4	4	0	0	0	4	1	1	2	1	4	2	1	0	3	2	2	1	1	2	1	2	1	2	2	1	1	1	2
1	42	5	3	3	2	4	0	2	1	2	2	1	2	2	2	1	2	0	1	0	2	3	1	0	0	5	1	1	4	2	1	0	1	1	3	2	1	2	1	1	1	1	1	2	2	1	1	1	2
1	29	4	2	1	2	3	0	2	2	2	2	1	2	2	2	1	1	0	0	0	6	1	0	0	0	6	1	1	3	2	1	1	1	0	2	0	1	1	1	1	1	1	1	2	0	0	1	1	2
1	29	6	2	3	3	3	2	2	1	1	2	2	2	2	2	1	1	1	1	0	4	3	3	4	0	6	1	1	4	2	2	1	1	1	2	1	1	0	1	0	0	0	0	3	0	0	2	0	2
1	43	3	3	2	0	1	1	3	2	2	2	1	2	2	2	1	6	0	0	0	10	10	0	0	0	20	1	1	3	2	3	1	1	1	2	0	0	3	0	0	0	2	0	0	2	0	2	0	1
1	38	4	2	3	0	2	2	3	1	2	1	2	1	2	1	2	8	0	1	0	14	4	0	0	0	4	1	1	2	1	1	0	1	0	2	0	1	1	0	1	1	1	0	1	1	0	0	0	2
2	31	3	2	2	1	3	2	4	2	1	2	2	2	2	2	2	1	1	0.5	0	3	2	1	1	1	3	1	1	3	1	1	1	1	1	2	1	1	1	1	1	1	1	1	2	1	1	1	1	2
1	39	5	2	1	1	3	0	3	2	2	2	2	2	2	2	2	2	0	2	0	5	2	2	0.5	0	2	1	1	2	1	1	0	2	1	3	2	0	0	1	0	1	0	0	1	1	1	1	0	2
1	24	2	2	4	4	6	4	8	2	1	1	2	1	1	2	2	1	0	1	0	3	4	0	2	0	2	1	1	2	1	1	0	1	1	2	1	1	0	0	0	0	1	0	1	0	1	1	0	2
2	38	5	1	0	0	0	0	1	2	2	2	2	2	2	2	2	1	0	0	0	3	0	0	0	0	0	0	0																					2
1	35	3	1	1	0	8	4	4	2	1	2	1	2	2	2	1	1	0	1	2	2	0	0	0	4	2	1	1	2	2	2	1	2	1	1	2	2	1	2	1	1	2	1	2	2	1	1	1	2
2	33	4	3	1	1	1	2	1	2	2	1	2	1	2	2	2	2.5	0	3	0	0	2	0	12	0	0	1	1	2	3	1	1	1	3	0	4	1	1	1	1	1	2	1	4	2	1	1	1	2
1	30	3	2	3	1	2	1	4	1	2	1	2	1	1	1	1	1.5	0	1.5	0	2	1	0	0	0	3	1	1	3	2	1	1	2	1	4	4	1	1	1	1	0	0	1	1	2	1	2	1	2
1	33	6	2	2	0	2	0	0	2	2	2	2	2	2	2	2	2	0	0	0	2	4	0	0	0	3	0	0	2	1	1	1	1	1	2	1	1	1	1	1	1	1	1	1	1	1	1	1	2
1	32	5	2	4	2	2	1	3	2	1	2	1	2	1	2	1	1	0	0	0	4	1	0	0	0	4	1	1	1	1	0	0	1	0	1	0	0	0	0	2	1	1	0	0	0	1	0	0	1
1	39	5	2	1	1	0	0	3	2	1	1	1	1	1	1	1	0	0	0	0	2	1	0	0	0	4	1	1	2	1	0	0	0	1	3	2	0	0	0	0	0	0	0	0	0	0	0	0	2
2	37	5	2	1	1	2	1	3																																									2
1	32	2	2	3	1	1	1	2	1	2	2	2	1	2	2	2	1.5	0	0	0	3	2	2	0	0	3	1	1	2	1	1	0	1	0	1	0	0	0	0	0	1	1	0	1	0	0	0	0	2
1	33	6	2	1	1	1	0	3	2	1	2	1	2	2	2	2	2	0	2	0	2	2	0	2	0	2	1	1	3	1	1	1	1	0	2	0	1	1	1	1	1	2	0	1	1	1	1	1	2
1	37	1	2	0	0	6	0	0	2	2	2	2	2	2	2	2	0	0	0	0	0	0	0	0	0	0	1	1	5	5	0	0	5	5	5	5	0	5	5	5	2	2	0	2	2	0	0	0	1
1	37	3	2	2	0	1	1	3	2	2	2	2	2	2	2	2	5	0	0	0	0	3	0	0	0	0	1	1	2	3	1	1	1	2	1	1	1	1	0	0	0	2	0	1	2	0	0	0	2
1	36	5	2	1	1	3	1	2	2	2	2	1	1	2	2	2	0	0	1	0	1	2	0	2	0	2	1	1	3	1	1	3	1	0	2	0	0	1	2	1	2	2	0	1	1	0	1	2	2
1	32	3	2	2	0	1	0	2	2	1	2	2	2	2	2	1	2	0	0	0	2	3	0	0	0	3	1	1	3	1	1	0	2	0	1	0	0	0	0	0	0	0	0	0	2	1	0	0	2
2	35	5	3	1	1	1	2	1	2	1	1	1	1	1	1	1	2	0	0	0	3	6	2	0	1	8	0	0	1	1	1	1	1	1	2	1	1	2	0	1	2	1	0	1	0	0	0	0	2
1	31	3	2	2	0	2	0	0	1	1	2	1	1	1	2	1	3	0	0	0	3	3	0	0	0	3	1	1	3	2	1	2	1	2	2	2	1	1	1	1	1	1	1	1	2	1	1	0	1
1	39	5	2	1	1	3	0	4	1	1	1	2	1	2	2	1	2	0	1	0	3	4	0	0	0	4	1	1	3	1	1	1	1	1	2	0	1	1	2	1	3	3	1	3	2	0	0	1	2
1	34	4	2	1	0	2	0	2	2	1	2	1	2	2	2	2	0	0	0	0	1	0	0	0	0	4	0	0	3	0	1	0	0	1	1	2	0	0	0	0	0	0	0	2	1	0	0	0	2
2	41	6	3	3	1	3	0	6	2	1	2	2	2	2	2	2	1	0	1	0	2	3	0	1	0	3	1	1	2	0	1	0	0	0	4	0	0	0	0	0	0	0	0	0	0	0	0	1	1
1	27	3	2	1	0	1	0	3	1	2	1	2	1	1	1	1	2	0	0	0	3	3	0	0	0	5	1	1	3	1	1	1	1	0	1	1	1	1	1	1	1	1	1	1	2	1	1	1	2
1	34	6	3	3	0	4	2	3	1	2	1	1	2	2	1	1	2	0	0	0	1	2	0	2	0	1	1	1	2	2	1	1	1	1	2	2	0	0	1	1	1	2	1	3	2	2	1	1	2
2	33	5	3	1	1	2	1	2	2	2	2	2	2	2	2	2	2	0	1	0	3	2	0	1	0	2	0	0	2	1	1	0	1	0	3	1	1	1	0	1	0	0	0	0	1	1	0	0	1
2	35	6	3	2	1	2	1	4	1	2	1	2	1	2	2	2	2	1	0	0	1	1	2	0	0	2	1	1	2	1	1	0	1	0	2	0	0	0	0	0	0	1	0	1	4	0	0	0	2
1	34	5	2	2	1	2	0	3	2	2	1	2	2	2	1	1	2	0	1	0	2	3	1	2	0	2	1	1	3	4	1	2	2	2	3	1	1	1	2	1	1	3	1	4	4	1	2	2	2
1	31	2	3	1	0	1	3	4	2	2	2	1	2	2	2	2	0	0	0	0	2	1	0	0	0	2	1	1	2	2	1	0	1	1	2	1	0	0	1	1	1	1	0	2	0	0	0	0	1
1	36	4	2	2	0	2	2	2	1	1	1	1	1	1	1	1	2	0	0	0	5	2	0	0	0	5	1	1	5	2	2	0	1	1	3	1	1	2	2	1	1	1	1	1	2	0	1	1	1
1	43	5	2	2	2	2	6	10	1	2	2	2	1	2	2	2	1	0	2	0	1	1	0	0	0	3	1	1	2	1	1	0	1	0	1	0	0	3	1	1	1	0	0	1	1	0	0	0	2
1	34	5	2	1	0	2	0	4	2	1	2	1	2	2	2	1	1.5	0	1	0	3	2.5	0	1.5	0	3	1	1	3	2	2	2	1	2	4	2	1	2	1	1	1	2	0	2	0	0	0	0	2
2	42	6	2	3	1	3	1	5	1	1	2	2	1	2	2	2	2	0	0	0	5	4	0	0	0	8	1	1	3	4	0	0	2	2	3	1	0	1	0	2	0	1	0	1	2	0	0	0	1
2	33	6	2																																														2
1	36	7	1	1	0	1	1	3	2	1	2	2	2	2	2	1	1	0	0.5	0	2	2	0	1	0	2	1	1	3	2	1	1	2	1	1	1	1	1	1	1	1	1	1	2	2	1	1	1	2
1	39	7	4	3	1	4	1	4	2	1	2	1	2	2	1	2	0	0	1	0	5	0	0	0	0	6	1	1	5	3	0	0	3	1	1	2	1	1	1	1	2	5	0	5	5	0	0	0	2
1	31	3	2	2	0	2	1	2	2	2	2	1	1	1	2	1	3	0	0	0	1	5	0	0	0	1	0	1	1	1	1	0	0	0	1	0	0	1	0	1	0	0	0	1	0	0	0	0	1
1	30	4	3	1	1	3	1	2	1	2	2	2	1	2	2	1	1	0	0	0	1	3	0	1	0	2	1	1	3	0	0	0	0	0	1	0	0	0	1	0	0	0	0	2	1	0	0	0	2
1	30	3	2	2	1	1	0	1	2	2	2	2	2	2	2	1	1	0	1	0	0	3	0	1	0	0	1	1	2	1	1	1	1	1	1	1	1	1	1	1	1	2	1	1	1	1	1	1	2
1	37	6	2	1	0	3	0	1	2	1	2	1	2	2	2	1	1	0	1	0	2	2	0	1	0	1	1	1	3	3	4	1	1	1	5	2	0	2	1	1	2	0	1	2	2	0	1	2	2
1	32	4	2	3	1	2	1	4	1	1	1	1	1	1	1	1	2	0	0	0	2	4	0	0	0	3	1	1	4	1	0	1	1	0	2	1	0	0	2	0	0	2	0	1	4	0	0	0	1
1	35	5																																															2
1	37	6	1	1	0	2	0	3	2	1	2	1	2	2	2	1	5	0	0	0	18	4	0	0	0	5	1	1	4	1	2	0	1	0	5	0	0	2	2	2	1	1	1	2	2	1	1	1	2
1	34	5	3	3	2	3	0	5	2	1	1	1	1	1	1	1	2	0	0	0	2	4	0	0.5	0	3	1	1	3	3	2	2	1	0	2	2	1	1	1	1	1	2	1	2	2	1	1	1	1
2	33	5	2	1	0	2	1	3	1	2	1	2	1	1	1	2	1	0	0	0	2	3	0	0	0	5	1	1	1	2	2	1	3	0	3	0	0	0	1	2	1	1	0	0	3	0	0	0	2
1	41	6	2	2	0	1	0	4	1	2	1	1	1	1	1	1	2	0	0	0	1	4	0	0	0	1	1	1	3	2	1	1	1	1	2	1	1	1	1	1	1	1	1	1	1	1	1	1	2
2	40	5	2	1	1	2	0	4	1	1	2	2	2	2	1	2	0	0	1	0	2	2	0	3	0	2	1	1	2	2	1	1	1	0	3	0	1	0	1	0	1	0	0	1	0	0	0	0	2
1	31	5	2	1	0	1	0	4	2	2	2	1	2	2	2	1	0	0	0.5	0	1	1	0	0.5	0	1	0	0	1	1	1	1	1	1	2	1	1	1	1	1	1	1	1	2	1	1	1	1	1
1	34	6	1	1	1	3	0	4	2	1	2	2	2	2	2	2	6	0	2	0	3	2	0	1	0	2	0	0	2	1	1	0	0	0	2	1	0	0	0	0	0	0	0	0	0	0	0	0	2
2	32	5	3	2	0	0	1	3	2	2	2	1	2	2	2	1	1	0	0	0	2	1	0	0	0	2	1	1	3	1	1	0	0	0	1	0	0	0	0	0	0	0	0	0	0	0	0	0	2
1	38	2	3	0	0	3	0	3	2	2	2	1	2	2	2	1	2	2	2	0	0	2	2	3	0	0	1	1	5	5	4	0	1	3	5	2	1	2	2	2	0	3	2	3	3	1	1	1	2
1	34	5	3	1	1	1	2	2	2	2	1	1	1	2	2	1	1	0	2	0	0	4	0	4	0	0	1	0	4	1	1	0	0	0	0	1	0	1	0	1	0	0	0	2	1	0	0	0	1
2	34	4	2																																														2
1	34	5	2	1	1	3	4	2	2	1	2	1	2	1	2	1	2	0	0	0	2	3	0	0	0	3	0	0	2	2	1	1	0	2	3	2	1	0	2	0	0	1	1	0	1	1	0	0	2
1	34	4	2	1	1	1	1	4	2	2	2	1	2	2	2	2	4	1	0	0	4	4	1	0	0	2	1	1	2	0	1	1	0	0	0	0	0	0	1	1	0	0	0	0	0	0	0	0	1
2	42	5	3	2	1	2	1	4	2	1	2	1	2	2	1	1	0	1	1	0	2	0	3	1	0	4	0	0	2	2	2	0	1	2	1	2	1	1	0	2	1	0	0	2	2	0	1	0	2
1	34	4	2	2	1	1	1	3	2	2	2	1	1	2	2	1	0.5	0	0	0	4	1	0	0	0	5	1	1	2	2	1	0	0	0	3	0	0	0	0	3	0	0	1	2	2	0	1	0	2
2	33	3	3	4	2	2	2	4	1	1	2	1	2	2	2	1	0	0	0	0	2	0.5	0	0	0	3	1	1	2	1	1	0	0	0	2	2	0	0	0	0	0	2	0	1	2	0	0	1	2
1	25	3	2	1	0	1	0	2	2	1	1	1	2	1	1	1	2	0	0	0	48	6	0	0	0	48	1	1	3	2	1	1	5	2	1	1	1	3	2	1	1	4	1	3	3	2	3	2	1
1	30	3	2	1	0	4	0	6	1	1	1	1	1	1	1	1	1	0	1	0	1	1	1	1	1	1	0	0	1	1	1	0	0	0	0	0	0	0	0	0	0	0	0	0	0	0	0	0	2
1	37	3	3																																														2
1	34	6	3	1	0	2	2	0																																									2
1	41	4	1	2	1	1	3	4	2	1	2	1	2	1	2	1	2	0	0	0	5	1	0	0	0	3	1	1	2	3	2	1	1	1	1	1	1	4	1	1	1	2	0	3	1	0	0	0	2
1	30	4	2	1	1	3	3	4	2	2	2	1	1	2	2	1	1	0	1	0	1	1	1	2	0	1	1	1	2	1	0	0	1	0	2	0	0	0	0	0	0	1	0	1	1	0	0	0	2
1	32	7	1	3	1	2	2	5	2	2	2	1	2	2	2	1	2	0	1	0	3	2	0	0	0	2	1	1	2	0	0	0	0	0	2	0	0	0	0	0	0	0	0	0	0	0	0	0	2
1	35	4	3	1	1	2	2	5	2	2	2	1	2	2	2	2	1	0	0.5	0	3	2	1	0.5	0	3	1	1	3	1	2	1	2	1	2	2	1	0	1	0	1	1	1	2	1	0	0	0	2
2	35	7	2	1	1	2	3	2	1	1	2	2	1	1	2	2	1	0	2	0	3	3	0	1	1	5	1	1	2	2	2	2	1	1	2	1	1	1	1	1	1	1	1	1	1	1	1	1	2
1	35	7	2	2	1	2	1	3	2	2	2	1	2	2	2	1	1	0	1	0	1.5	1	2	0.5	0.5	2	1	1	2	2	1	1	1	2	2	1	0	0	0	0	0	1	0	2	0	0	0	0	2
1	25	2	2	1	0	1	1	2	2	2	2	1	2	2	2	1	0	0	1	0	3	1	0	0	0	3	1	1	2	2	1	2	1	1	2	2	1	0	1	1	1	1	1	1	2	1	1	1	1
1	33	5	2	5	1	2	4	4	1	1	1	1	1	2	1	1	2	0	0	0	3	8	3	1	0	4	1	1	4	2	2	0	1	0	1	2	1	1	1	2	1	1	2	2	2	1	1	1	1
1	31	3	2	2	0	1	1	4	1	1	2	1	2	1	2	2	2	0	0	0	2	2	0	0	0	1	1	0	3	1	1	1	2	0	1	0	1	1	1	1	1	1	1	2	2	1	1	1	2
1	29	6	2	2	1	1	0	3	2	1	2	1	1	1	1	1	1	1	1	0	8	4	4	4	0	12	1	1	3	2	1	1	1	1	3	2	1	0	0	1	1	0	0	1	0	1	0	0	2
1	28	1	2	2	0	1	2	1	1	2	1	2	1	1	1	1	4	0	0	0	1	5	0	0	0	2	1	1	2	1	0	0	2	0	0	0	0	0	0	1	0	0	0	0	2	0	0	0	1
1	27	1	3	1	1	1	2	2	2	2	1	1	1	1	1	1	1	0	0	0	2	1	1	0	0	3	1	0	4	2	1	4	1	1	2	0	1	2	2	1	1	2	1	2	1	1	1	1	1
1	38	5	2	1	0	0	1	4	2	2	2	1	1	1	1	1	2	0	0	0	4	2	0	0	0	4	1	1	3	2	2	0	0	0	1	0	0	0	0	0	0	0	0	0	0	0	0	0	2
1	34	4	2	2	1	4	6	4	1	1	2	1	2	1	1	1	8	0	0	0	1	2	0	0	0	1	1	1	2	1	2	3	1	0	1	1	1	0	0	1	0	1	1	1	1	0	2	0	2
1	34	3	2	2	1	1	1	4	2	1	1	2	2	2	2	1	2	0	0	0	5	3	0	0	0	8	0	0	3	1	0	0	0	0	2	1	0	1	0	1	0	0	0	0	0	0	0	0	1
1	34	6	2	1	1	3	1	3	2	1	2	1	2	2	2	2	1	0	0	0	4	2	0	0	0	6	1	1	4	2	3	1	2	2	4	2	1	0	3	1	2	4	2	4	4	1	1	1	2
1	25	3	2	1	1	2	0	2	2	1	2	2	2	2	2	2	1	0	1	0	4	2	0	3	0	10	1	1	4	2	0	1	2	1	1	1	2	2	1	1	0	0	1	2	2	1	0	0	1
1	32	4																																															1
1	31	5	2	1	0	0	0	1	2	2	2	2	2	2	2	1	1	0	0	0	1	2	0	0	0	2	1	1	3	3	1	1	1	1	1	1	1	1	1	1	1	1	1	1	1	1	1	1	1
1	38	4	1	3	0	1	0	3	1	2	2	1	2	2	2	2	1	0	0	0	3	3	0	0	0	3	0	0	2	1	2	1	1	2	1	2	1	1	1	1	1	1	1	1	1	1	1	0	2
1	29	5	2	1	1	2	1	2	1	2	1	1	2	2	1	2	10	0	3	0	8	3	0	1	0	5	1	1	2	1	1	1	1	1	2	1	1	1	1	1	1	1	1	1	1	1	1	1	2
1	35	1	2	2	0	1	1	3	1	1	1	1	1	1	1	1	8	0	4	0	8	8	0	0	0	8	1	1	3	2	0	2	1	0	1	0	0	0	0	0	0	0	0	0	0	0	0	0	1
1	29	3	2	0	0	0	0	3	2	2	2	2	2	2	2	2	0	0	0	0	5	0	0	0	0	5	1	1	3	1	1	1	1	1	3	0	0	2	1	0	2	4	3	4	2	0	1	4	2
1	36	3	2	1	1	2	1	3	2	2	2	1	2	2	2	2	10	2	10	0	0	8	4	5	0	0	1	1	3	2	4	0	1	0	1	0	1	0	2	1	2	1	0	2	2	2	0	0	2
1	29	4	2	1	0	2	0	2	2	2	2	1	2	2	2	1	1	0	1	0	3	2	0	0	0	3	1	1	3	2	2	1	3	1	1	0	1	2	2	3	1	2	3	4	3	2	2	2	2
1	35	5	1	2	0	1	1	1	2	2	2	1	2	2	2	1	1	0	0	0	1	2	0	2	0	3	0	1	2	1	1	1	1	0	2	1	0	1	0	1	0	1	0	0	0	0	0	0	2
1	38	1	2	1	1	1	1	2	2	2	2	1	1	2	2	1	3	0	0.5	0	5	5	0	0	0	7	0	0	1	0	0	1																	1
1	21	1	2	3	1	3	8	3	1	1	1	1	1	1	1	1	8	1	1	1	3																												1
1	34	2	2	3	3	1	2	4	2	2	2	2	2	2	2	1	0	2	0	0	2	0	2	0	1	2	0	0	1	2	1	0	2	0	2	2	0	0	1	0	1	1	0	1	0	0	0	0	1
1	30	3	3	2	0	1	3	2	2	2	1	1	1	1	1	1	2	0	1	0	3	3	0	1	1	4	1	1	2	1	1	0	0	0	1	0	0	0	1	1	1	0	1	1	1	0	0	0	1
1	34	6	2	2	0	2	0	3	2	2	2	1	1	2	2	1	4	0	1	0	6	4	0	0	0	6	1	1	5	1	3	0	1	0	1	2	1	1	1	2	1	1	1	4	2	1	1	1	1
1	34	3	2	2	0	1	0	4	2	2	2	1	1	2	2	1	2	0	0	0	1	4	0	0	0	2	1	1	3	2	2	1	2	1	3	2	2	2	2	1	1	1	2	2	2	1	1	1	2
1	36	5	3	3	2	0	0	4	2	2	1	2	1	1	1	1	1	0	0	0	3	2	0	0	0	4	1	1	5	2	2	2	2	1	2	1	1	1	2	0	1	0	0	0	1	0	0	0	2
1	31	4	3	2	0	2	0	4	2	2	2	1	2	1	2	1	2	0	1	0	1	4	0	0	0	3	1	1	3	0	0	0	0	0	0	0	0	0	0	0	0	0	0	1	0	0	0	0	2
1	31	4	3	2	2	1	2	2	1	1	1	1	1	1	1	1	3	2	1	0	2	9	4	0	0	4	1	1	3	3	2	1	1	1	4	1	1	1	1	1	1	3	1	2	2	1	1	1	1
2	25	5	1	0	0	1	0	2	1	2	1	1	1	1	1	1	1	0.5	0.5	0	2	1	0.5	0.5	0	2	1	1	3	3	2	1	2	1	1	0	2	3	2	1	2	0	1	2	2	0	0	2	2
1	40	4																																															1
1	42	1	2	1	0	0	1	0	2	1	2	1	1	2	2	1	1	0	0	0	0	2	0	0	0	0	0	0	1	1	0	1	1	0	1	1	1	1	1	0	0	1	1	1	1	0	0	1	2
1	28	5	1	4	0	5	3	5	2	2	2	2	2	2	2	2	2	0	0	0	2	4	0	0	0	1	1	1	4	1	1	0	1	0	1	0	0	0	0	2	0	0	0	2	2	0	0	0	2
1	36	5	2	2	1	1	2	5	2	2	2	2	2	2	2	2	10	0	0	0	5	2	0	0	0	2	0	1	2	1	1	0	1	0	0	0	0	0	0	0	0	0	0	1	1	1	0	0	2
1	38	3	3	3	1	4	2	7	2	2	2	1	2	2	2	1	1	0	0	0	1	3	0	0	0	6	1	1	3	2	3	1	2	1	2	1	1	1	1	1	2	1	1	1	1	2	1	1	1
2	31	3	1	1	1	2	0	0	1	1	1	1	1	1	1	1	1	1	2	0	2	1	1	1	0	2	0	0	0	0	0	0	0	0	0	0	0	0	0	0	0	0	0	0	0	0	0	0	1
1	32	5	2	2	0	3	0	3	2	1	1	2	2	2	1	1	2	0	0	0	3	3	0	1	0	5	1	1	1	1	2	3	1	1	3	1	2	1	1	1	2	1	1	2	2	0	0	0	2
1	28	2	2	3	2	0	2	3	1	1	2	1	1	2	2	1	1	0	0	0	4	1	1	0	0	8	1	1	4	1	4	3	2	0	1	0	0	2	5	2	4	3	3	4	1	2	3	2	1
1	37	4	3	2	1	2	4	6	2	2	2	1	2	2	2	1	3	0	1	2	2	4	1	1	2	2	1	1	3	2	2	1	2	1	1	1	3	1	1	2	1	1	1	1	1	1	2	1	2
1	30	6	3	2	0	2	0	1	1	1	1	1	1	1	1	1	15	0	0	0	30	6	0	0	0	10	1	1	3	2	0	0	1	0	2	0	0	0	0	1	0	0	0	1	2	0	1	0	2
1	31	5	2	3	1	2	1	2	2	2	2	1	2	2	2	1	2	0	0	0	3	2	0	1	0	3	1	1	3	3	0	1	0	0	2	0	0	0	0	0	0	0	0	1	1	0	0	0	2
1	31	5	2																																														2
1	27	6	2	1	0	2	0	3	1	2	2	2	2	2	2	2	0	0	2	0	1	2	0	0	0	1	1	1	3	2	1	2	1	0	2	1	0	1	0	0	0	0	0	1	1	0	0	0	2
1	34	6	2	3	1	3	2	4	2	1	2	1	2	2	2	1	3	0	0	0	3	2	0	0	0	2	1	1	4	1	3	1	2	1	2	2	2	2	2	1	1	1	1	1	3	2	1	1	2
1	30	1	2	1	0	0	0	1	1	2	2	1	1	2	2	1	0	0	0	0	2	1	1	0	0	1	0	0	1	1	2	0	0	0	1	0	0	0	0	1	0	1	0	1	0	0	0	0	1
1	37	6	3	3	2	3	4	5	2	1	1	2	2	2	1	2	3	0	0	0	4	5	0	0	0	6	1	1	3	1	0	0	0	0	1	0	0	0	1	1	0	2	0	2	0	0	0	0	2
1	26	4	3	1	1	3	1	2	2	2	1	1	1	1	1	1	8	0	5	0	6	5	0	5	0	3	1	1	5	4	1	1	1	1	2	1	1	2	3	2	1	3	2	3	1	2	1	1	2
1	30	5	1	1	2	1	0	2	2	2	2	1	2	2	2	1	2	0	0	0	2	2	0	0	0	3	1	1	4	1	2	1	1	1	1	1	1	1	1	1	1	1	1	1	2	2	1	1	2
1	40	5	2	2	1	5	3	2	2	1	1	2	2	2	2	2	3	0	0	0	1	5	1	0	0	3	1	1	2	1	2	0	0	0	1	0	0	0	0	0	0	1	0	0	0	0	0	0	1
1	37	3	1	0	0	2	0	2	2	2	2	2	2	2	2	2	1	0	0	0	1	1	0	0	0	0.5	1	1	4	2	1	1	2	2	3	1	0	1	1	0	0	2	1	3	2	2	0	0	2
1	26	2	1	1	1	1	0	2	2	2	2	2	2	2	2	2	2	0	0.5	0	6	3	0	1	0	6	1	1	5	4	2	1	1	1	1	1	1	3	3	3	1	5	2	5	5	0	1	1	2
1	28	3	2	2	0	1	2	3	1	1	1	1	2	2	2	1	2	0	1	0	3	3	0	1	0	4	1	1	3	2	2	1	2	1	3	2	1	2	1	1	1	2	1	2	2	1	1	1	1
1	36	1	1	1	1	2	1	3	2	1	2	1	2	2	2	1	1	0	0	0	3	1	0	0	0	2	1	1	5	2	1	1	1	1	2	1	1	2	2	1	1	1	1	1	2	1	1	1	2
1	33	7	2	1	1	1	1	2	2	2	2	1	2	2	2	2	2	0	0.5	0	3	3	1	0	0	3	1	1	3	2	3	1	1	0	1	0	0	0	0	0	1	0	0	0	1	0	1	0	2
2	41	5	2	1	0	4	0	4	2	1	1	1	2	1	1	1	3	0	0	0	10	8	0	2	0	5	1	1	3	1	1	1	1	1	3	2	1	1	1	2	1	2	1	2	2	1	1	1	2
1	35	5	2	1	1	3	2	3	2	2	2	2	2	2	2	2	2	1	0	0	2	2	1	0	0	2	0	0	1	1	1	2	1	1	1	1	1	1	1	1	1	1	1	2	1	1	1	1	1
1	32	5	3	1	0	2	3	2	2	1	2	1	2	2	2	1	1.5	0	0.5	0	1	2	0	0.5	0	3	0	1	3	2	1	0	0	0	1	0	0	1	0	0	0	2	0	2	1	0	0	0	2
1	35	7	1	3	1	3	1	4	2	1	2	1	2	1	2	1	1	0	1	0	2	1	0	2	0	2	1	1	2	3	3	1	1	0	2	1	2	2	1	1	2	1	1	2	2	1	2	1	2
1	33	6	2	1	1	1	1	3	2	2	2	2	2	2	2	2	2	0	0	0	1	4	0	0	0	2	0	0	1	1	1	1	1	1	1	1	1	1	1	1	1	1	1	1	1	1	1	1	2
1	39	5	2	3	1	2	1	4	1	1	2	1	1	1	2	1	2	0	1	0	0	8	0	8	0	0	1	1	3	3	1	0	1	0	1	0	1	1	2	1	1	2	1	3	3	1	1	1	1
1	29	3	2	1	2	1	2	5	2	2	1	1	1	1	1	2	4	5	5	0	10	4	2	0	0	6	1	1	4	3	1	1	2	0	3	0	1	5	1	2	2	4	1	5	3	1	2	1	1
1	29	2	3																																														1
1	36	7	2	2	0	2	1	5	1	2	2	1	2	2	2	2	1	0	3	0	2	2	0	2	0	2	1	1	3	2	1	0	0	0	2	0	0	1	1	0	0	3	0	2	2	1	0	0	2
1	33	6	2	2	1	1	1	4	2	2	1	1	2	2	1	2	2	0	0	0	5																												2
1	39	8	2	1	1	2	2	5	2	1	2	2	2	2	2	2	0.5	0	1	0	3	1	0	4	0	4	1	1	4	2	3	1	2	1	2	1	1	1	2	1	1	1	1	2	2	1	1	1	2
1	39	5	2	1	0	1	0	3	2	1	2	1	2	1	2	1	1	0	0	0	1	2	0	0	0	2	0	1	3	2	1	1	1	1	3	1	1	1	2	1	1	1	1	2	2	1	1	1	2
1	35	6	2	1	1	1	1	3	1	2	2	1	2	2	2	1	1	0	2	0	2	0	0	2	0	2	1	1	3	2	1	1	1	1	2	1	0	0	0	0	0	1	0	0	1	0	0	0	2
1	39	5	2	3	1	1	0	3	1	1	2	1	2	2	2	2	3	0	0	0	8	3	0	0	0	8	1	1	4	3	4	3	5	1	4	1	3	1	1	1	1	2	1	2	1	1	1	1	1
1	32	7	2	1	0	2	0	3	2	2	1	1	2	1	1	1	2	0	0	0	2	1	0	0	0	1	1	1	4	4	1	5	1	1	4	1	1	3	1	1	2	2	1	2	1	1	3	1	2
1	33	4	1	1	0	2	0	2	1	2	2	1	2	2	2	2	1	0	0	0	2	2	0	0	0	2	1	1	4	1	2	2	1	1	2	1	0	1	0	0	0	0	0	1	0	0	0	0	2
1	33	5	3	1	1	2	1	4	1	1	2	1	1	1	2	1	4	0	0	0	4	4	0	0	0	0	1	1	2	2	1	1	0	0	2	0	0	1	1	3	0	0	1	2	1	0	1	0	2
1	38	6	2	3	2	1	1	3	1	2	1	1	1	1	1	1	1	0	0	0	1	2	0	0	0	2	0	1	2	1	3	1	1	1	2	0	0	0	0	0	0	0	0	0	2	0	0	0	2
1	37	7	1	0	0	3	0	3	2	2	2	2	2	2	2	2	1	0	3	0	0	0	3	3	0	0	0	1	3	1	1	0	1	1	3	2	1	0	0	0	2	1	0	2	2	0	0	0	2
1	38	4	3	1	1	2	1	3	2	1	2	2	1	1	1	1	0	0	0	0	3	3	3	0	0	5	1	1	2	1	4	0	0	0	1	0	0	0	0	0	1	1	0	1	0	0	0	0	2
1	31	3	2	3	2	2	1	2	2	2	1	2	2	1	2	2	4	0	5	0	3	8	0	8	0	2	1	1	2	1	4	0	0	0	0	0	0	4	0	0	1	0	0	0	2	0	0	1	2
1	33	7	1	3	0	2	3	4	2	2	1	2	2	2	1	2	1	0	0	0	2	1	0	1	0	4	0	1	3	2	1	1	1	1	2	1	1	0	1	1	1	1	0	2	2	0	0	0	2
1	33	6	3	1	0	1	0	4	1	1	1	1	1	1	1	1	7	0	1	0	1	0	0	0	0	2	1	1	5	5	5	1	1	3	5	5	1	5	5	5	2	5	2	5	3	3	3	4	2
1	31	5	2	2	1	1	4	3	2	2	2	1	2	2	2	1	2	0	0	0	2	4	0	0	0	3	1	1	3	3	1	0	1	1	2	1	1	1	1	1	1	2	1	1	3	2	1	1	2
1	28	6	2	1	0	1	0	3	2	1	2	2	2	2	1	1	0	0	0	0	2	1	0	0	0	3	1	1	3	2	1	1	1	0	1	1	1	1	1	1	1	1	0	1	1	1	1	1	1
1	32	5	2	3	2	4	3	6	2	2	1	2	1	2	2	2	2	0	3	0	5	2	0	3	0	5	1	1	2	2	1	2	0	1	2	1	0	0	1	0	1	2	0	1	1	0	0	0	2
1	36	4	2	2	0	2	1	3	2	2	2	2	2	2	2	2	2	0	0	0	2	2	0	0	0	2	1	1	3	1	1	0	2	0	2	1	0	1	1	1	1	1	1	1	1	1	1	1	2
1	35	4	2	3	1	3	1	3	2	2	2	1	2	2	2	1	1	0	1	0	4	2	0	0	0	5	0	1	1	2	1	0	1	1	2	1	1	1	1	3	3	2	1	2	1	1	1	1	2
1	26	3	3	2	1	2	0	3	1	1	2	1	1	1	2	1	3	1	0	0	5	8	1	0	0	8	1	1	5	3	2	1	1	1	2	1	1	1	1	2	1	4	1	1	2	2	3	1	1
1	30	2	2	2	0	1	0	4	2	2	2	2	2	2	2	2	1	0	0	0	2	1	0	0	0	3	1	1	2	4	3	1	2	1	2	0	2	1	1	1	1	1	1	1	3	1	2	1	2
2	31	4	2	3	3	1	2	3	1	1	2	1	2	2	2	1	1	1	1	1	3	1	1	1	3	2	0	0	2	1	1	1	2	1	1	1	1	1	2	1	1	2	1	2	2	1	1	1	1
1	36	6	2	0	0	2	0	3	2	2	2	1	2	2	2	1	1	0	0	0	1	2	0	0	0	1	1	1	3	2	1	0	1	1	3	2	1	1	1	1	1	1	1	1	1	1	1	1	2
2	36	4	3	4	2	4	2	1	1	1	1	1	1	2	1	2	10	0	1	0	5	4	0	0	0	1	1	1	5	1	0	5	0	0	5	1	0	0	0	0	0	0	0	0	0	0	0	0	2
1	36	4	2																																														1
1	40	6	2	1	0	2	0	3	2	2	2	1	2	2	2	1	0	0	2	0	1	1	0	2	0	1	0	0	4	3	1	1	1	3	5	4	2	0	1	0	1	1	0	3	2	0	1	0	2
1	31	6	2	1	0	2	0	2	2	2	2	1	2	2	2	1	2	0	2	0	2	2	0	0	0	2	1	1	3	3	2	1	2	2	2	1	1	1	1	1	1	1	1	2	2	1	1	1	2
1	33	4	2	1	1	1	0	2	2	1	2	1	2	2	2	1	3	0	2	0	3	5	0	5	0	5	1	1	3	2	3	0	2	1	3	2	2	2	2	1	2	1	1	2	1	1	1	1	2
1	36	4	3	1	1	1	1	3																																									2
1	34	4	2	1	1	2	1	3	1	2	2	1	2	2	2	1	0	0	3	0	7	2	1	4	0	10	1	1	5	4	2	3	4	5	3	5	4	3	2	3	2	2	3	5	4	2	3	2	2
2	36	5	1	2	2	3	2	2	2	1	2	1	2	2	2	2	2	0	0	0	0.5	2	0	0	0	0.5	0	1	1	1	1	0	1	1	3	2	1	1	1	1	1	1	1	1	1	1	1	1	1
1	35	7	2	2	3	1	3	2	2	1	2	1	2	2	2	1	2	0	0	0	3	10	0	0	0	10	1	1	2	2	1	1	1	1	2	1	1	1	1	1	2	2	1	2	1	1	1	1	2
1	30	4	4	2	0	3	1	0	1	2	1	2	2	2	2	1	1	1	1	0	3	0	2	1	0	4	1	1	5	3	3	1	1	1	1	2	1	2	2	1	1	2	0	5	3	0	1	2	2
2	41	3	3	2	1	3	1	4	1	2	1	2	1	1	1	2	3	0.5	2	0	2	2	0	2	0	4	1	1	2	3	1	0	2	1	3	1	0	0	1	0	0	2	1	2	2	0	1	0	2
1	33	4	2	3	1	2	1	5	2	2	2	1	2	2	2	1	1	0	1	0	2	2	0	0	0	2	1	1	4	2	5	0	2	1	1	1	0	0	1	1	1	0	0	0	1	0	0	0	2
1	36	3	2	3	2	1	1	3	2	1	1	1	1	1	1	1	1	0	0	0	1	2	0	0	0	2	1	1	4	2	3	0	2	0	2	1	0	2	2	0	1	0	0	2	2	1	0	1	2
1	30	2	2	2	1	1	3	3	1	2	2	1	1	2	2	1	1	0	0	0	2	1	0	1	0	2	1	1	2	1	1	2	2	1	2	0	2	1	1	1	1	2	1	2	1	1	1	1	2
1	39	4	3	1	2	2	1	4	2	1	2	1	1	2	2	2	2	0	1	0	1	1	0	2	0	1	1	1	4	4	1	1	1	1	2	1	1	1	1	2	1	2	1	1	1	1	1	0	2
1	27	2	2	1	1	2	0	2	2	1	1	2	2	1	1	1	2	2	0	0	2	3	2	0	0	3	1	1	1	1	0	0	1	0	1	0	0	0	0	0	0	0	0	0	0	0	0	0	1
1	32	5	2	2	1	1	4	6	2	2	2	2	2	2	2	2	1	0	0	1	0	5	2	1	2	0	1	1	2	1	0	0	1	0	1	0	0	0	0	0	0	0	0	1	2	0	0	0	2
1	34	5	3	1	0	2	2	3	2	2	2	2	2	2	2	2	2	0	0	0	6	5	0	0	0	10	1	1	5	3	2	0	1	0	2	3	0	0	2	2	0	3	0	3	2	0	2	1	2
1	35	5	1	3	1	3	1	3	1	2	2	1	1	2	2	1	2	0	2	0	8	3	0	2	0	5	1	1	3	2	1	1	1	1	2	1	1	1	1	2	0	1	0	1	1	1	0	0	2
1	41	6	3	1	0	1	1	3	2	2	2	2	2	2	2	2	2	0	0	0	3	4	0	0	0	6	0	0	2	1	1	3	0	0	0	0	0	0	0	0	0	1	0	1	0	0	0	0	1
1	35	8	2																																														1
1	32	5	1	0	0	3	0	1	2	2	2	2	2	2	2	1	0	0	3	0	0	0	0	5	0	0	1	1	4	1	1	1	2	1	4	2	2	0	2	0	1	2	0	1	4	0	0	0	2
1	33	5	2	2	0	1	0	3	1	1	1	1	1	1	1	1	2	0	0	0	4	4	0	0	0	4	1	1	1	1	2	1	1	1	2	1	1	1	1	1	1	1	1	1	2	1	1	1	2
1	37	6	2	3	1	2	0	1	2	1	2	1	2	2	2	1	2	0	0	0	3	6	0	0	0	4	1	1	3	1	3	1	1	1	4	3	2	2	1	4	4	2	1	3	1	1	1	1	2
1	23	3	2	1	0	1	0	3	2	2	2	1	1	1	2	1	5	0	0.5	0	4	6	0	0	0	7	1	1	4	2	1	2	1	0	1	0	1	2	2	4	2	1	1	3	4	1	3	1	1
1	32	2	3	1	1	1	5	2	2	1	2	2	2	2	2	1	2	0	2	2	0	4	0	4	3	0	1	1	2	1	1	1	1	1	2	1	1	1	1	1	1	1	1	1	1	1	1	1	1
1	31	5	2	2	0	2	0	4	2	2	2	1	1	1	2	1	2	0	1	0	3	0	0	0	0	3	1	1	2	1	1	1	2	1	4	1	2	1	2	1	2	1	1	1	4	2	1	1	2
1	36	6	2	1	1	2	2	3	1	2	2	1	2	2	2	1	1	0	2	0	2	1	0	1	0	2	1	1	2	1	0	1	2	0	2	1	0	0	0	1	0	2	0	0	0	0	0	0	2
1	46	7	3	2	1	2	3	3	2	2	2	2	2	2	2	2	1	0	1	0	3	2	1	2	0	2	1	1	3	1	1	1	2	1	3	1	1	1	1	1	1	1	1	1	2	1	1	1	2
1	28	5	1	4	0	2	2	7	1	1	2	1	1	1	2	1	2	0	2	2	3	3	0	3	2	3	0	0	2	1	2	1	1	1	2	1	1	1	2	2	1	2	1	2	1	1	1	1	2
1	23	3	2	1	0	3	0	5	2	1	2	1	2	1	1	1	1	0	6	0	8	4	0	7	0	10	1	1	5	3	1	1	1	2	4	1	1	1	2	2	2	3	1	3	3	1	2	1	2
1	24	2	2	1	0	2	1	4	2	2	2	1	2	2	2	1	2	0	0	0	2	2	0	0	0	3	1	1	2	1	1	1	1	1	1	1	1	1	1	1	1	1	1	1	1	1	1	1	1
1	33	2	2	1	1	0	0	2	2	2	2	2	1	2	1	2	1	0	0	0	3	1	0	0	0	3	1	1	3	1	0	0	1	1	1	1	1	2	1	1	1	2	1	1	2	1	1	1	1
1	35	6	3																																														2
1	32	6	1	2	1	2	1	2	1	2	2	2	1	2	1	2	1	0	2	0	3	5	0	0	0	6	1	1	3	1	0	0	0	0	1	0	0	0	0	0	0	0	0	2	2	0	0	0	2
1	26	3	1	1	0	1	0	0	2	2	2	2	2	2	2	2	2	0	1	0	0	3	1	2	0	0	0	0	2	1	1	1	1	1	2	1	1	1	1	1	1	1	1	1	1	1	1	1	2
1	36	4	3	1	1	1	1	1	2	2	1	1	1	2	2	2	3	0	0	0	1	3	2	0	0	2	1	1	1	1	1	1	1	1	2	1	1	1	1	1	1	1	1	2	2	1	1	1	2
1	35	5	2	2	1	1	1	3	2	1	1	2	2	1	1	2	2	0	0	0	2	3	0	0	0	3	1	1	3	1	1	0	1	1	2	1	1	1	1	1	1	1	1	1	1	1	1	1	2
1	27	3	3	2	0	2	0	2	1	1	1	1	1	1	1	1	8	0	0	0	7	4	0	0	0	6	1	1	2	2	2	1	1	1	2	2	2	1	2	3	2	3	1	2	3	1	2	2	2
1	41	5	3																																														2
1	36	5	2	2	2	2	2	2	2	2	2	2	2	2	2	2	1	0	0	0	2	2	0	1	0	2	0	0	1	1	1	1	2	1	3	1	1	1	1	1	2	2	1	2	1	1	1	1	2
1	24	4	3	1	1	1	1	5	2	1	1	1	2	2	2	2	2	0	1	0	5	4	0	1	0	3	1	1	4	4	1	1	1	1	1	0	1	1	1	1	1	1	1	4	3	1	1	1	2
1	38	4	2	0	0	1	0	4	2	2	2	1	2	2	2	2	0	0	0.5	0	0.5	0	0	0	0	1	0	0	2	0	2	0	0	0	2	0	0	0	1	0	0	0	0	0	0	0	0	0	2
1	33	6	1																																														2
1	34	4	3	1	1	1	0	3	2	1	2	1	2	1	2	2	4	0	0	0	4	7	0	0	0	5	1	1	4	2	1	1	1	1	3	1	1	3	2	1	1	1	1	1	2	1	1	1	1
1	28	5	1	1	1	1	0	0	2	2	1	2	2	2	2	1	1	0	1	0	5	0	0	1	0	5	1	1	3	3	1	1	2	2	1	1	1	1	1	1	1	2	1	2	2	1	1	1	2
1	31	5	2	1	0	2	1	3	2	1	2	2	2	2	2	2	1	0	0	0	4	2	0	0	0	6	1	1	2	2	1	1	1	1	2	1	1	1	1	1	1	1	1	2	1	1	1	1	2
1	28	6	2	2	0	2	1	1	1	1	1	1	1	1	1	1	1.5	0	0	0	3	1.5	0	0	0	4	1	1	2	1	1	2	1	1	1	1	0	1	0	0	0	0	0	0	0	0	0	0	2
1	39	6	2	3	2	3	2	4	2	2	2	1	1	2	2	1	3	0	0	0	1	6	0	1	0	2	0	0	1	1	4	1	1	1	1	1	1	1	1	1	1	1	1	1	1	1	1	1	2
1	29	5	2	1	0	1	2	3	2	2	2	1	2	2	2	1	0	0	1	0	3	0	0	1	0	3	1	1	5	3	3	0	0	0	2	0	1	0	1	0	0	1	0	2	1	0	1	1	1
1	37	6	2	1	0	4	1	2	1	1	1	1	1	1	1	1	8	8	8	0	24	18	5	10	0	24	1	1	5	4	4	0	5	3	4	3	0	3	0	5	5	5	4	5	4	4	4	2	2
1	28	2	2	1	0	2	1	1	2	2	2	2	2	2	2	2	1	0	0	0	0	0	0	0	0	0	0	0	1	1	1	1	1	1	2	2	3	1	1	1	1	1	1	1	1	1	1	1	1
1	23	1	3																																														1
1	38	4	2	2	1	1	2	3	2	2	2	1	2	2	2	1	1	0	0	0	2	1	0	0	0	2	1	1	3	1	2	3	2	1	3	1	3	3	3	2	2	2	2	2	2	2	2	2	2
1	32	4	2	4	2	3	4	3	2	2	1	2	2	2	1	2	3	1	1	0	4	4	2	2	0	5	1	1	2	1	1	1	1	1	1	1	1	1	1	1	2	2	1	2	2	1	1	2	1
1	27	5	2	1	1	2	1	3	2	2	2	1	2	2	2	1	1	0	0	0	2	1	0	0	0	2	1	1	2	1	1	2	1	1	1	1	2	2	1	1	2	1	1	3	2	1	1	1	1
1	33	7	3	2	0	2	2	5	1	1	1	1	1	1	2	2	1	0	0	0	2	2	0	1	0	3	1	1	3	2	2	1	1	2	2	2	1	1	2	1	1	1	1	2	2	1	1	2	2
1	32	5	2	3	0	1	0	3	2	1	2	2	2	2	2	2	1.5	0	0	0	2	4	0	0	0	4	0	0	2	1	1	1	2	1	1	1	1	1	1	1	1	1	1	1	1	1	1	1	2
1	27	5	2	1	1	1	1	2	1	1	2	1	2	2	2	1	1	0	0.5	0	2	1	0	0	0	2	1	1	3	1	1	0	1	0	1	1	0	0	1	0	1	0	0	0	0	0	2	0	2
1	32	4	2	1	1	2	1	3	2	2	2	1	2	2	2	2	1	0	0	0	3	2	0	0	0	10	1	1	1	1	2	0	1	0	1	0	0	0	0	1	0	0	0	0	1	0	0	0	2
1	32	6	1	1	1	2	1	3	2	1	1	2	2	1	2	1	1	0	1	0	2	2	1	3	0	3	1	1	2	2	1	0	1	1	3	2	0	0	0	0	0	0	0	1	0	0	0	0	2
1	30	3	2	2	3	3	2	4	2	1	2	1	1	2	2	1	2	0	2	0.5	0.25	4	0	4	1	0.5	1	0	1	1	0	3	1	1	1	1	1	1	1	1	1	1	0	1	0	0	0	0	2
1	35	3	2																																														2
2	37	5	2	2	0	2	2	2	2	2	2	2	2	2	2	2	2	0	0	0.5	1	4	0	0	1	3	1	1	2	1	0	0	1	0	1	0	0	0	0	0	0	0	0	0	1	0	0	0	2
1	37	5	2	3	1	2	1	2	2	1	2	2	2	2	2	1	1	0	0	0	2	4	0	0	0	4	1	1	4	4	1	1	1	0	0	0	0	1	0	1	0	4	0	0	3	0	0	0	1
1	26	3																																															1
1	34	2	2	1	0	1	0	1	2	2	2	2	2	2	2	2	0	0	0	0	4	2	0	0	0	4	1	1	3	2	0	0	2	0	1	1	0	1	0	1	0	2	0	1	1	0	0	0	2
2	30	5	2	1	1	3	1	4	1	1	2	1	2	2	2	2	1.5	0	0	0	3	3	0	1	0	4	1	1	5	3	2	1	2	0	4	1	0	0	0	0	0	0	0	0	1	0	0	0	2
1	32	2	2	3	2	2	4	3	1	2	2	1	1	2	2	1	0.5	0	0.5	0	3	0.5	0	0.5	0	3	1	1	3	1	1	1	2	2	2	1	1	2	1	1	1	3	1	3	2	1	1	1	1
1	39	6	3	3	2	2	0	6	1	1	1	1	1	1	1	1																																	2
1	50	5	1	2	2	4	2	2	2	2	1	1	1	2	1	2	22	0	10	0	1	9	0	3	0	3	0	0	2	1	1	1	1	0	2	1	0	1	2	0	2	0	0	0	1	1	0	0	2
1	39	3	2	2	0	1	0	4	2	2	2	1	2	2	2	1	3	0	0	0	5	3	0	0	0	6	1	1	5	3	4	1	2	2	3	1	1	3	3	2	2	2	2	2	3	1	2	1	2
1	30	5	2	1	1	3	2	3	1	1	1	1	1	1	1	1	1	0	0	0	6	2	0	0	0	6	1	1	4	4	2	1	1	1	1	1	0	1	0	0	0	3	1	4	3	1	0	2	2
1	33	6	1	2	0	2	0	2	1	2	1	2	1	2	1	1	1	0	0.5	0	2	2	0	2	0	5	1	1	2	2	2	1	1	1	1	1	1	1	1	1	2	1	1	1	2	1	1	1	2
1	33	1	3																																														2
1	35	8	3	5	0	2	3	5	2	2	2	1	1	2	2	1	1	0	0	0	5	1	0	0	0	5	1	1																					2
1	32	6	2	1	0	1	3	6	1	1	1	1	2	2	2	1	0	0	1	0	3	2	0	1	0	4	1	1	4	2	2	1	1	1	1	1	1	1	1	1	2	2	1	1	1	1	3	2	2
1	32	5	2	1	1	1	0	2	2	2	2	1	2	2	2	1	1	0	1	0	2	2	1	1	0	1	0	0	1	1	1	0	0	0	1	0	0	0	0	0	1	0	0	0	0	0	0	0	2
1	30	4	2	1	1	2	0	3	2	2	2	1	2	2	2	1	0.5	0	0.5	0	4	1	0	0.5	0	4	1	1	4	3	3	1	2	2	3	0	1	3	3	2	2	2	2	3	4	1	2	1	2
1	31	3	2	0	1	1	1	3	2	1	2	1	2	2	2	1	0.5	0	0	0	2	1	0	0	0	2	1	1	4	4	1	1	1	1	2	1	1	0	1	0	0	2	0	2	3	1	0	0	2
1	33	4	3	1	1	1	1	1	1	1	1	1	1	1	1	1	8	0	0	0	8	8	0	0	0	8	1	1	5	2	2	1	1	2	3	2	1	5	2	1	2	2	2	2	3	0	0	1	1
1	31	5	2	2	2	2	1	3	1	2	1	1	1	1	2	1	2	1	1	0	3	3	3	1	0	3	1	1	2	1	1	1	1	1	1	1	1	1	1	1	2	2	1	2	1	1	1	1	2
1	30	5	3	2	1	1	10	3	1	1	1	1	1	1	1	1	4	2	1	0	0	4	2	1	0	0	1	1	4	1	1	0	1	0	1	0	0	1	1	2	1	1	1	2	3	1	1	1	1
2	43	3	3																																														1
1	35	6	1	1	1	2	1	3	2	2	2	2	2	2	2	2	0.5	0	0	0	3	0.5	0	0	0	3	1	1	4	1	2	1	2	1	4	3	1	2	1	1	1	1	1	2	2	1	1	1	2
1	30	5	2	1	0	1	0	2	2	1	2	1	1	2	2	1	1	0	0	0	1	3	1	0.15	0	3	1	0	3	1	1	2	1	2	2	1	1	1	1	1	1	2	1	2	2	2	1	1	2
1	34	2	1	3	0	2	2	3	2	2	2	2	2	2	2	2	2	0	0	0	3	4	0	1	1	4	1	1	2	1	1	1	1	1	1	1	1	1	1	1	1	1	1	1	1	1	1	1	2
1	27	5	2	2	0	2	0	2	2	2	1	2	2	2	2	1	1	0	0	0	2	1	0	0	0	1	1	1	5	2	2	3	2	1	1	2	1	2	1	1	1	3	1	2	3	1	1	1	1
1	35	5	1	1	1	1	1	2	2	1	2	1	2	2	2	1	1	0	0	0	3	3	0	0	0	2	1	1	3	1	0	0	1	0	0	0	0	0	0	0	0	0	0	1	0	0	0	0	2
1	35	5	2																																														2
2	44	4	2	0	1	3	1	4	2	2	2	1	1	2	2	2	0	1	2	1	2	1	0	1	0	3	1	1	2	1	2	0	1	1	2	2	0	1	0	0	1	1	0	2	1	0	4	0	1
1	32	4	2	2	0	2	5	2	2	2	2	1	2	2	2	1	1	0	1	0	2	3	0	0	0	1	1	1	2	1	1	2	1	0	2	1	0	1	1	2	1	2	1	2	2	0	0	0	2
1	34	7	2	1	1	2	1	3	2	1	2	1	2	2	2	2	2	0	0	0	3	5	2	0	0	6	1	1	4	2	2	0	1	1	4	1	0	1	1	1	0	2	1	2	1	1	1	0	2
1	33	5																																															2
1	40	5	1	0	0	3	0	4	1	1	1	1	1	2	2	1	0.5	0	2	0	6	1	0	4	0	10	1	1	5	4	3	4	3	1	5	4	1	1	3	2	3	5	2	5	5	4	2	2	2
1	37	5	2	1	1	2	0	5	2	2	2	2	2	2	2	2	1	0	0	0	4	1	0	0	0	3	1	1	4	4	2	1	2	1	2	1	0	1	0	0	3	2	0	2	1	0	0	0	2
2	35	6	3	4	1	1	2	5	1	1	2	1	1	2	2	1	2	0	1	0	2	3	0	1	0	3	1	1	2	1	1	1	3	0	1	1	1	1	2	1	1	0	0	1	2	1	1	1	2
2	37	4	2																																														2
2	36	4	1	1	1	1	0	0	1	1	2	2	1	2	2	2	0	0	0	0	2	0	0	0	0	2	0	0	1	1	3	0	2	0	1	0	0	2	2	1	0	0	1	1	0	0	5	0	2
1	39	5	3																																														2
1	34	3	3	3	0	2	3	1	2	2	2	2	2	2	2	2	1	1	1	0	1	2	2	0	0	2	0	0	2	0	0	0	0	0	1	0	0	0	0	0	0	1	0	0	0	0	1	0	2
1	27	2	2	1	0	1	1	2	2	1	2	1	1	1	2	1	2	0	0	0	12	2	0	0	0	12	1	1	3	1	1	1	1	1	2	1	1	1	2	1	1	1	1	1	1	1	1	1	2
1	41	5	3	3	1	2	2	5	2	2	1	1	2	2	1	1	15	0	0	0	15	8	0	0	0	8	1	1	4	3	2	1	3	1	2	1	1	1	1	4	2	1	1	4	2	3	3	1	1
2	38	9	2	2	1	2	1	2	2	1	2	1	1	2	2	1	1	0	0	0	1	2	0	0	0	1	0	0	1	1	1	0	1	0	3	1	0	2	1	0	1	0	0	0	1	0	0	0	2
1	36	3	2	2	1	2	1	4	2	1	1	1	2	1	1	1	1	0	4	0	2	0	0	4	0	2	1	1	3	2	1	1	1	2	4	4	1	2	2	3	1	2	1	1	4	3	1	1	2
1	27	3	3	3	3	2	2	4	2	2	1	1	2	1	1	1	2	0	3	0	5	5	2	1	0	8	1	1	4	2	2	1	2	2	4	2	1	3	1	1	1	3	1	3	3	1	1	1	2
1	29	2	3	3	1	2	2	3	2	2	1	2	1	2	1	2	1	0	0	0	2	2	3	0	0	1	0	0	1	1	1	1	1	1	1	1	1	2	1	1	1	1	1	1	1	1	1	1	1
1	31	2	1	2	1	1	0	4	2	1	2	1	2	1	2	1	1	0	0	0	4	2	0	1	0	4	1	1	3	2	1	1	2	1	1	1	1	1	2	1	2	3	1	2	2	2	1	1	1
1	32	6	1	3	0	4	0	4	1	1	1	1	1	1	1	1	2	0	0	0	5	5	0	0	0	10	0	0	3	1	1	1	1	1	2	1	1	2	1	2	1	2	1	2	1	1	1	1	2
1	31	5	2	2	1	2	1	3	1	1	2	2	1	2	2	1	3	0.5	1	0	6	5	1	1	0	3	1	1	2	1	1	0	1	0	2	1	1	1	1	1	0	1	1	0	1	1	0	0	2
2	29	4	2	1	0	2	0	2	2	1	1	1	2	1	1	1	1	0	2	0	3	2	0	4	0	6	1	0	3	1	2	2	2	0	5	3	2	0	0	1	1	2	0	2	0	0	1	1	2
1	24	6	3	2	2	2	2	2	1	1	1	1	1	1	1	1	10	0	4	0	10	14	0	0	0	10	1	1	2	2	1	1	2	0	1	1	1	1	1	1	1	2	1	1	2	1	1	1	1
1	27	4	2	1	0	2	0	2	2	2	2	1	2	2	2	1	1.5	0	1	0	1	0	2	1	0	1	1	1	3	2	2	1	1	1	2	1	1	1	1	1	2	2	1	2	2	1	1	1	2
1	38	5	2	3	1	4	2	3	2	1	2	1	2	2	2	2	1	0	0	0	2	2	0	1	0	2	0	0	2	1	1	1	1	1	3	1	1	1	1	1	1	1	1	2	1	1	1	1	2
1	24	5	3	3	1	2	1	3	2	2	2	1	2	1	2	1	3	0	2	0	3	5	0	3	0	4	1	1	3	1	1	2	2	0	1	0	0	1	0	0	0	1	0	0	2	0	0	0	1
1	33	4	2	2	2	3	2	2	2	2	2	1	1	2	2	1	1	1	1	0	1	2	1	1	0	2	0	0	2	1	1	1	2	1	1	0	0	0	0	0	0	0	0	1	1	0	0	0	2
1	35	2	2																																														1
1	31	5	2	1	1	2	2	3	2	2	2	2	2	2	2	2	2	0	0	0	4	3	0	0	0	3	1	1	5	3	2	1	2	1	2	1	2	2	1	1	1	2	1	2	2	1	2	1	2
1	42	4	2	0	1	2	0	5	2	2	2	2	2	2	2	2	1.5	0	1	0	0.5	3	0	1	0	0.5	0	1	2	2	2	1	1	1	2	1	0	2	2	1	1	1	2	2	2	1	1	1	2
2	35	6	2																																														1
1	33	5	3																																														2
1	42	6	3	2	1	3	1	3	2	2	2	2	2	2	2	1	1	0	1	0	2	5	0	1	0	6	1	1	3	1	1	1	0	0	2	1	0	0	0	0	0	0	0	1	1	0	0	0	2
1	35	3	4	2	1	2	2	1	1	1	1	1	1	1	1	1	10	10	2	0	15	10	10	2	0	15	1	1	5	5	5	2	5	5	1	4	1	3	2	2	5	5	4	5	5	3	3	4	1
1	45	4	2	3	1	2	1	3	2	2	2	2	2	2	2	2	0	0	6	0	2	1.5	0	0	0	2	0	0	1	1	0	1	1	1	1	1	1	1	1	1	1	1	1	1	1	1	1	1	2
1	35	5	3	3	3	4	3	5	2	2	1	1	2	2	2	1	9	5	0	0	3	3	0	0	0	4	1	1	4	3	3	2	1	2	1	2	1	3	3	0	3	1	1	2	3	0	2	1	1
1	32	4	2	1	1	2	0	3	2	2	1	2	2	2	1	2	2	1	8	0	2	1	0	0	0	1	0	1	3	1	0	0	1	1	1	2	1	1	0	1	1	1	0	1	0	2	1	0	2
1	30	4	3	2	1	2	1	3	2	2	1	1	2	1	1	1	3	0	0	0	3	2	0	0	0	3	1	1	3	2	2	1	3	1	3	1	2	1	2	1	2	3	2	3	3	1	2	1	2
1	32	2	2	1	1	2	0	3	1	2	2	1	2	2	2	2	1	0	0	0	3	2	0	0	0	3	1	1	3	2	2	0	1	0	1	0	0	0	1	1	1	2	1	2	1	1	1	0	1
1	33	5	2	2	1	2	0	1	2	1	2	1	2	2	1	1	1	0	0	0	2	1	2	0	0	2	1	1	3	2	1	0	1	1	1	2	0	0	1	0	0	1	0	0	1	0	1	0	2
1	39	5	3	2	1	5	1	2	1	1	1	1	1	1	1	1	2	0	2	1	2	4	3	3	3	2	1	0	2	2	2	1	1	1	5	1	1	2	2	5	2	3	3	3	2	1	2	2	2
1	31	5	2	1	0	2	0	4	2	1	2	1	1	1	2	1	3	0	0	0	3	3	0	0	0	3	1	1	4	3	1	1	1	1	2	1	1	1	1	1	1	1	1	1	2	1	1	1	2
1	27	4	2	1	1	3	0	3	2	2	2	1	2	2	2	1	1	0	0	0	2	2	0	0	0	1	1	1	2	2	1	2	1	0	2	0	1	1	1	1	1	1	1	2	2	1	1	1	2
1	41	6	2	3	0	4	0	4	1	1	2	1	2	2	2	1	1	0	1	0	1	1	0	1	0	1	0	0	2	1	1	1	1	1	1	1	1	1	1	1	1	1	1	1	1	1	1	1	2
1	38	6	2	1	1	1	1	2	2	1	2	1	2	2	2	1	2	0	1	0	5	2	0	1	0	4	1	1	2	2	2	0	1	1	2	1	1	2	2	1	1	2	1	2	2	2	1	0	2
1	39	4	2																																														2
1	39	6	3	2	0	4	1	3	1	1	2	1	2	2	2	1	1	0	8	0	2	2	0	1	0	2	0	0	2	1	1	1	1	1	4	1	1	1	1	2	1	3	1	1	1	1	1	1	2
1	37	6																																															2
1	33	3																																															1
[truncated: 9 more columns]

## Sheet: Data dictionary
Variable Name	Section Header	Field Label	Labels
age		What is your age? ___ years old
sex		What is your sex?	1, Female | 2, Male
children_cats		How many children do you have?	1, 0 or 1 | 2, 2 or more
ED_RECODE		What is the highest level of education you have completed?	1, Elementary/ Grade School, High School, College/ Trade School | 2, University (Undergraduate Degree), University (Graduate Degree)
EMPLOYED_RECODE		Are you currently employed?	1, working full-time, working part-time | 0, currently on maternity/ parental leave, unemployed, student, other
income		Approximately, what was your total combined family income before taxes last year?	1, Less than $25,000 | 2, $25,000 to $49,000 | 3, $50,000 to $74,999 | 4, $75,000 to $99,999 | 5, $100,000 to $149,000 | 6, $150,000 to $199,999 | 7, $200,000 to $299,999 | 8, $300,000 to $449,999 | 9, $450,000 or more
SMOKING		On a typical day, how many cigarettes do you smoke?	0, I do not smoke | 1, I smoke any amount
CANNABIS_freq		How often have you used cannabis (marijuana) for medical/recreational reasons?	1, Daily, weekly | 0, Monthly, every couple of months, once or twice a year
genhealth		How would you rate your overall health?	1, Very healthy | 2, Healthy | 3, Ok | 4, Unhealthy | 5, Very unhealthy
DEPRESS		PHQ9 summary score
ANXIETY		GAD7 summary score
PSS_SUM		PSS summary score
ALCOHOL		How often do you drink a beverage containing any alcohol?	0, Less than once per week, once per week, 2-4 times per week | 1, Nearly daily or daily, Twice or more per day
WHO_PAG		GPAQ MET-minutes/week	0, <600 | 1, 600 or greater
screen1		How many of the following devices are in your home? Please indicate exact number.
screen1_tv		Televisions
screen1_dvd		DVD / video players
screen1_computer		Computers / laptops
screen1_video		Video game consoles (e.g., playstation, Xbox, Nintendo Wii)
screen1_handheld		Handheld devices (e.g., iPhones, iPads, Tablets, Nintendo DS videogame, Leapster)
screen5_breakfast	On a typical WEEKDAY, which meals do you eat with a screen device on (e.g., television, computer, handheld device):	Breakfast	1, Yes | 2, No
screen5_lunch		Lunch	1, Yes | 2, No
screen5_dinner		Dinner	1, Yes | 2, No
screen5_snack		A snack	1, Yes | 2, No
screen6_breakfast	On a typical WEEKEND day, which meals do you eat with a screen device on (e.g., television, computer, handheld device):	Breakfast	1, Yes | 2, No
screen6_lunch		Lunch	1, Yes | 2, No
screen6_dinner		Dinner	1, Yes | 2, No
screen6_snack		A snack	1, Yes | 2, No
screen7_tv_weekday	On a typical WEEKDAY, how many HOURS did you spend :	Watching television (including Netflix, Amazon Prime, etc; not videos/DVDs):
screen7_dvd_weekday		Watching videos or DVDs:
screen7_computer_weekday		Using the computer/laptop (not for work):
screen7_videogames_weekday		Playing video games (e.g., Playstation, Xbox, Nintendo Wii)
screen7_handheld_weekday		Using handheld devices (e.g., iPhones, iPads, Tablets, Nintendo DS videogame)
screen7_tv_weekend	On a typical WEEKEND, how many HOURS did you spend:	Watching television (including Netflix, Amazon Prime, etc; not videos/DVDs):
screen7_dvd_weekend		Watching videos or DVDs:
screen7_computer_weekend		Using the computer/laptop (not for work):
screen7_videogames_weekend		Playing video games (e.g., Playstation, Xbox, Nintendo Wii)
screen7_handheld_weekend		Using handheld devices (e.g., iPhones, iPads, Tablets, Nintendo DS videogame)
screen9		Do you think you use your screen devices too much?
screen10		Would you like to decrease the amount of time you spend on a screen device?
yiat1	Please answer the following questions about your use of screen devices and your internet online behaviours:	How often do you find that you stay online longer than you intended?	0, Not Applicable | 1, Rarely | 2, Occasionally | 3, Frequently | 4, Often | 5, Always
yiat2		How often do you neglect household chores to spend more time online?	0, Not Applicable | 1, Rarely | 2, Occasionally | 3, Frequently | 4, Often | 5, Always
yiat3		How often do you prefer the excitement of the Internet to intimacy with your partner?	0, Not Applicable | 1, Rarely | 2, Occasionally | 3, Frequently | 4, Often | 5, Always
yiat4		How often do you form new relationships with fellow online users?	0, Not Applicable | 1, Rarely | 2, Occasionally | 3, Frequently | 4, Often | 5, Always
yiat5		How often do others in your life complain to you about the amount of time you spend online?	0, Not Applicable | 1, Rarely | 2, Occasionally | 3, Frequently | 4, Often | 5, Always
yiat6		How often does your work, grades or school work suffer because of the amount of time you spend online?	0, Not Applicable | 1, Rarely | 2, Occasionally | 3, Frequently | 4, Often | 5, Always
yiat7		How often do you check your e-mail before something else that you need to do?	0, Not Applicable | 1, Rarely | 2, Occasionally | 3, Frequently | 4, Often | 5, Always
yiat8		How often does your job performance or productivity suffer because of the Internet?	0, Not Applicable | 1, Rarely | 2, Occasionally | 3, Frequently | 4, Often | 5, Always
yiat9		How often do you become defensive or secretive when anyone asks you what you do online?	0, Not Applicable | 1, Rarely | 2, Occasionally | 3, Frequently | 4, Often | 5, Always
yiat10		How often do you block out disturbing thoughts about your life with soothing thoughts of the Internet?	0, Not Applicable | 1, Rarely | 2, Occasionally | 3, Frequently | 4, Often | 5, Always
yiat11		How often do you find yourself anticipating when you will go online again?	0, Not Applicable | 1, Rarely | 2, Occasionally | 3, Frequently | 4, Often | 5, Always
yiat12		How often do you fear that life without the Internet would be boring, empty, and joyless?	0, Not Applicable | 1, Rarely | 2, Occasionally | 3, Frequently | 4, Often | 5, Always
yiat13		How often do you snap, yell, or act annoyed if someone bothers you while you are online?	0, Not Applicable | 1, Rarely | 2, Occasionally | 3, Frequently | 4, Often | 5, Always
yiat14		How often do you lose sleep due to late-night log-ins?	0, Not Applicable | 1, Rarely | 2, Occasionally | 3, Frequently | 4, Often | 5, Always
yiat15		How often do you feel preoccupied with the Internet when off-line, or fantasize about being online?	0, Not Applicable | 1, Rarely | 2, Occasionally | 3, Frequently | 4, Often | 5, Always
yiat16		How often do you find yourself saying "just a few more minutes" when online?	0, Not Applicable | 1, Rarely | 2, Occasionally | 3, Frequently | 4, Often | 5, Always
yiat17		How often do you try to cut down the amount of time you spend online and fail?	0, Not Applicable | 1, Rarely | 2, Occasionally | 3, Frequently | 4, Often | 5, Always
yiat18		How often do you try to hide how long you've been online?	0, Not Applicable | 1, Rarely | 2, Occasionally | 3, Frequently | 4, Often | 5, Always
yiat19		How often do you choose to spend more time online over going out with others?	0, Not Applicable | 1, Rarely | 2, Occasionally | 3, Frequently | 4, Often | 5, Always
yiat20		How often do you feel depressed, moody, or nervous when you are off-line, which goes away once you are back online?	0, Not Applicable | 1, Rarely | 2, Occasionally | 3, Frequently | 4, Often | 5, Always
